# Supplementary material for: Development of a high-throughput screening platform for identification of functional BACH1 inhibitors reveals compounds with anti-invasive potential
Source: Redox Biol. 2026 Apr 24;94:104187. doi: 10.1016/j.redox.2026.104187 (PMC13158619; doi:10.1016/j.redox.2026.104187)
Supplement: Multimedia component 2 [file mmc2.xlsx]

## Sheet: Sheet1
library	cpd_id	source_well	source_plate_barcode	smiles	pubchem_cid	chembl_id	cpd_information	name	pubchem_url
cloud_enamine	Z3014475009	A03	NPSCDD0000921	CC1CNc2c(cccc2S(=O)(=O)NC(CCCNC(=N)N)C(=O)N2CCC(C)CC2C(=O)O)C1.O	18431974		[description:Argatroban is a synthetic direct thrombin inhibitor derived from L-arginine indicated as an anticoagulant for prophylaxis or treatment of thrombosis in patients with heparin-induced thrombocytopenia., activity:thrombin inhibitor]	Argatroban hydrate	https://pubchem.ncbi.nlm.nih.gov/compound/18431974
cloud_enamine	Z1259155914	B03	NPSCDD0000921	CN(C)CCCN1c2ccccc2Sc2ccc(Cl)cc21.Cl	6240	[CHEMBL1713,CHEMBL71]	[description:Chlorpromazine hydrochloride is a psychotropic agent indicated for the treatment of schizophrenia., activity:D2-like dopamine receptor antagonist;Serotonin 2a (5-HT2a) receptor antagonist]	Chlorpromazine hydrochloride	https://pubchem.ncbi.nlm.nih.gov/compound/6240
cloud_enamine	Z2242006187	C03	NPSCDD0000921	C=CCC1C=C(C)CC(C)CC(OC)C2OC(O)(C(=O)C(=O)N3CCCCC3C(=O)OC(C(C)=CC3CCC(O)C(OC)C3)C(C)C(O)CC1=O)C(C)CC2OC	5372		[description:Tacrolimus is a macrolide antibiotic. It acts by reducing peptidyl-prolyl isomerase activity by binding to the immunophilin FKBP-12 (FK506 binding protein) creating a new complex. This inhibits both T-lymphocyte signal transduction and IL-2 transcription., activity:calcineurin inhibitor]	Tacrolimus monohydrate	https://pubchem.ncbi.nlm.nih.gov/compound/5372
cloud_enamine	Z112207564	D03	NPSCDD0000921	Cn1c(=O)c2c(ncn2C)n(C)c1=O	2519	[CHEMBL113]	[description:Central nervous system stimulant. Antagonist at A1 and A2A adenosine receptors and inhibitor of cyclic nucleotide phosphodiesterases. Mobilizes calcium from intracellular stores and inhibits benzodiazepine binding to GABA receptors., activity:phosphodiesterase inhibitor; adenosine receptor antagonist]	Caffeine	https://pubchem.ncbi.nlm.nih.gov/compound/2519
cloud_enamine	Z2568722545	E03	NPSCDD0000921	CCN(CC)CCNC(=O)c1c(C)[nH]c(C=C2C(=O)Nc3ccc(F)cc32)c1C	3086686	[CHEMBL1990885]	[description:Sunitinib is a small molecule that inhibits multiple RTKs (receptor tyrosine kinase), some of which are implicated in tumor growth, pathologic angiogenesis, and metastatic progression of cancer., activity:receptor protein-tyrosine kinase inhibitor]	Sunitinib	https://pubchem.ncbi.nlm.nih.gov/compound/3086686
cloud_enamine	Z2092369483	F03	NPSCDD0000921	CC(O)=C(C#N)C(=O)Nc1ccc(C(F)(F)F)cc1	54677977	[CHEMBL2062101]	[description:Teriflunomide is an immunomodulatory agent that decreases the amount of activated CNS lymphocytes, which results in anti-inflammatory and antiproliferative effects., activity:Dihydroorotate dehydrogenase inhibitor]	Teriflunomide (racemic)	https://pubchem.ncbi.nlm.nih.gov/compound/54677977
cloud_enamine	Z1541638522	G03	NPSCDD0000921	NC(=O)OCC(COC(N)=O)c1ccccc1	3331	[CHEMBL1094]	[description:Felbamate is an anticonvulsant drug used in the treatment of epilepsy. It has a weak inhibitory effect on GABA receptor binding sites., activity:Glutamate [NMDA] receptor antagonist, NMDA 2/3A]	Felbamate	https://pubchem.ncbi.nlm.nih.gov/compound/3331
cloud_enamine	Z2289798095	H03	NPSCDD0000921	O=C(O)CC(O)(CC(=O)O)C(=O)O	311	[CHEMBL1261]	[description:Lithium citrate is used in the treatment of bipolar disorder, since unlike most other mood altering drugs, it counteract both mania and depression., activity:Inositol-1(or 4)-monophosphatase 1 inhibitor;Glycogen synthase kinase-3 inhibitor]	Lithium Citrate	https://pubchem.ncbi.nlm.nih.gov/compound/311
cloud_enamine	Z1522566617	I03	NPSCDD0000921	Cc1nc2n(c(=O)c1CCN1CCC(c3noc4cc(F)ccc34)CC1)CCCC2	5073	[CHEMBL85]	[description:Risperidone, a benzisoxazole derivative, is an atypical antipsychotic drug with high affinity for 5-hydrotryptamine (5-HT) and dopamine D2 receptors., activity:serotonin receptor antagonist; dopamine receptor antagonist; alpha adrenergic receptor antagonist]	Risperidone	https://pubchem.ncbi.nlm.nih.gov/compound/5073
cloud_enamine	Z1550675455	J03	NPSCDD0000921	CNCC(O)c1ccc(O)c(O)c1	838	[CHEMBL1740]	[description:Epinephrine is the active sympathomimetic hormone. It stimulates both the alpha- and beta- adrenergic systems., activity:adrenergic receptor agonist]	Epinephrine hydrochloride	https://pubchem.ncbi.nlm.nih.gov/compound/838
cloud_enamine	Z1551429748	K03	NPSCDD0000921	C[N+](C)(C)CCOC(N)=O.[Cl-]	5831	[CHEMBL14,CHEMBL965]	[description:Carbachol is a potent cholinergic (parasympathomimetic) agent which produces constriction of the iris and ciliary body resulting in reduction in intraocular pressure., activity:muscarinic acetylcholine receptor agonist; nicotinic acetylcholine receptor agonist]	Carbachol	https://pubchem.ncbi.nlm.nih.gov/compound/5831
cloud_enamine	Z1541638523	L03	NPSCDD0000921	NC(CC(=O)N1CCn2c(nnc2C(F)(F)F)C1)Cc1cc(F)c(F)cc1F	11306691	[CHEMBL3185489]	[description:Sitagliptin is a highly selective dipeptidyl peptidase-4 (DPP-4) inhibitor, which is believed to exert its actions in patients with type 2 diabetes by slowing the inactivation of incretin hormones, thereby increasing the concentration and prolonging the action of these hormones., activity:dipeptidyl peptidase 4 inhibitor]	Sitagliptin	https://pubchem.ncbi.nlm.nih.gov/compound/11306691
cloud_enamine	Z1563146168	M03	NPSCDD0000921	CC12C=CC(=O)NC1CCC1C2CCC2(C)C(C(=O)Nc3cc(C(F)(F)F)ccc3C(F)(F)F)CCC12	21874792		[description:Dutasteride belongs to a class of drugs called 5-alpha-reductase inhibitors, which block the action of the 5-alpha-reductase enzymes that convert testosterone into dihydrotestosterone (DHT)., activity:steroid 5-alpha reductase inhibitor]	Dutasteride	https://pubchem.ncbi.nlm.nih.gov/compound/21874792
cloud_enamine	Z1551429740	N03	NPSCDD0000921	CN(C)C(=O)C(CCN1CCC(O)(c2ccc(Cl)cc2)CC1)(c1ccccc1)c1ccccc1.Cl	71420	[CHEMBL1707,CHEMBL841]	[description:Loperamide is a synthetic anti-diarrheal. It is an opioid receptor agonist and acts on the mu opioid receptors in the myenteric plexus large intestines; it does not affect the central nervous system like other opioids., activity:opioid receptor agonist]	Loperamide hydrochloride	https://pubchem.ncbi.nlm.nih.gov/compound/71420
cloud_enamine	Z1617901127	O03	NPSCDD0000921	Cc1cccc(C(C)c2c[nH]cn2)c1C.Cl	68601	[CHEMBL537161,CHEMBL77921]	[description:Dexmedetomidine (hydrochloride) is the (S)-enantiomer of medetomidine (racemic form of this compound), a highly selective, potent and specific agonist of 2-adrenergic receptor (2-adrenoceptor)., activity:adrenergic receptor agonist]	Dexmedetomidine hydrochloride	https://pubchem.ncbi.nlm.nih.gov/compound/68601
cloud_enamine	Z1563146038	P03	NPSCDD0000921	CC1(C)C(C(=O)O)N2C(=O)CC2S1(=O)=O	5316	[CHEMBL3392042]	[description:Sulbactam is an irreversible inhibitor of beta-lactamase; by binding and inhibiting beta-lactamase produced by bacterial cells, sulbactam is thereby able to prevent it from reducing antibiotic activity., activity:bacterial beta-lactamase inhibitor]	Sulbactam	https://pubchem.ncbi.nlm.nih.gov/compound/5316
cloud_enamine	Z1741970429	A04	NPSCDD0000921	NCC1CCC(C(=O)O)CC1	5526	[CHEMBL877,CHEMBL292500]	[description:Tranexamic acid competitively inhibits activation of plasminogen (via binding to the kringle domain), thereby reducing conversion of plasminogen to plasmin (fibrinolysin), an enzyme that degrades fibrin clots, fibrinogen, and other plasma proteins, including the procoagulant factors V and VIII., activity:plasminogen inhibitor]	Tranexamic Acid	https://pubchem.ncbi.nlm.nih.gov/compound/5526
cloud_enamine	Z2941651419	B04	NPSCDD0000921	Cl.NC(N)=NC(=O)Cc1c(Cl)cccc1Cl	71401	[CHEMBL1200494,CHEMBL862]	[description:Guanfacine selectively stimulates central alpha(2)-adrenergic receptors, resulting in inhibition of sympathetic vasomotor centers, which contributes predominantly to the hypotensive effects of the drug., activity:adrenergic receptor agonist]	Guanfacine hydrochloride	https://pubchem.ncbi.nlm.nih.gov/compound/71401
cloud_enamine	Z1618161020	C04	NPSCDD0000921	O.O.O.O.O.O.O=C([O-])P(=O)([O-])[O-].[Na+].[Na+].[Na+]	169569	[CHEMBL4063154,CHEMBL666]	[description:Foscarnet is an organic analogue of inorganic pyrophosphate that inhibits replication of herpes viruses in vitro including cytomegalovirus (CMV) and herpes simplex virus types 1 and 2 (HSV-1 and HSV-2)., activity:viral DNA polymerase inhibitor]	Foscarnet Sodium Hexahydrate	https://pubchem.ncbi.nlm.nih.gov/compound/169569
cloud_enamine	Z2242067488	D04	NPSCDD0000921	Cl.NC1CC1c1ccccc1	11957673	[CHEMBL542118,CHEMBL313833]	[description:Tranylcypromine belongs to a class of antidepressants called monoamine oxidase inhibitors (MAOIs)., activity:monoamine oxidase inhibitor]	(1R,2S)-(+)-tranylcypromine	https://pubchem.ncbi.nlm.nih.gov/compound/11957673
cloud_enamine	Z1541638525	E04	NPSCDD0000921	Cc1ccc(Nc2nccc(N(C)c3ccc4c(C)n(C)nc4c3)n2)cc1S(N)(=O)=O	10113978	[CHEMBL477772]	[description:Pazopanib is a second-generation multitargeted tyrosine kinase inhibitor., activity:receptor protein-tyrosine kinase inhibitor]	Pazopanib	https://pubchem.ncbi.nlm.nih.gov/compound/10113978
cloud_enamine	Z1550675454	F04	NPSCDD0000921	CCc1c2c(nc3ccc(O)cc13)-c1cc3c(c(=O)n1C2)COC(=O)C3(O)CC	4014291	[CHEMBL10206]	[description:SN-38, a biological active metabolite of irinotecan hydrochloride (CPT-11). SN-38 causes the strongest inhibition of DNA topoisomerase I, followed by CPT and then CPT-11., activity:DNA topoisomerase I inhibitor]	SN-38	https://pubchem.ncbi.nlm.nih.gov/compound/4014291
cloud_enamine	Z1583164907	G04	NPSCDD0000921	CN(CCOc1ccc(CC2SC(=O)NC2=O)cc1)c1ccccn1.O=C(O)C=CC(=O)O	77998		[description:Rosiglitazone acts as a highly selective and potent agonist at peroxisome proliferator activated receptors (PPAR) in target tissues for insulin action such as adipose tissue, skeletal muscle, and liver., activity:peroxisome proliferator-activated receptor agonist]	Rosiglitazone maleate	https://pubchem.ncbi.nlm.nih.gov/compound/77998
cloud_enamine	Z1741970236	H04	NPSCDD0000921	O=C(Nc1ncc([N+](=O)[O-])s1)c1ccccc1O	394397	[CHEMBL1545]	[description:Tizoxanide is the active metabolite of nitazoxanide, anti-infective., activity:pyruvate:ferredoxin oxidoreductase inhibitor]	Tizoxanide	https://pubchem.ncbi.nlm.nih.gov/compound/394397
cloud_enamine	Z1551429724	I04	NPSCDD0000921	CNC1CCC(c2ccc(Cl)c(Cl)c2)c2ccccc21.Cl	13408687	[CHEMBL1415862,CHEMBL190573]	[description:Sertraline, an antidepressant drug similar to citalopram, fluoxetine, and paroxetine, is of the selective serotonin reuptake inhibitor (SSRI) type., activity:serotonin transporter inhibitor]	Sertraline hydrochloride	https://pubchem.ncbi.nlm.nih.gov/compound/13408687
cloud_enamine	Z87001357	J04	NPSCDD0000921	CC1(C)NC(N)=NC(=N)N1c1ccc(Cl)cc1.Cl	9048	[CHEMBL544227,CHEMBL747]	[description:Cycloguanil is an active metabolite of proguanil, produced by the cytochrome P450 2C19 isoform. It acts as an inhibitor of dihydrofolate reductase (DHFR)., activity:dihydrofolate reductase inhibitor]	Cycloguanil hydrochloride	https://pubchem.ncbi.nlm.nih.gov/compound/9048
cloud_enamine	Z56763819	K04	NPSCDD0000921	CCS(=O)(=O)CCn1c([N+](=O)[O-])cnc1C	5479	[CHEMBL1220]	[description:Tinidazole is a prodrug and antiprotozoal agent., activity:DNA inhibitor]	Tinidazole	https://pubchem.ncbi.nlm.nih.gov/compound/5479
cloud_enamine	Z1563146136	L04	NPSCDD0000921	CC1OC(OC2C(CO)OC(OC3C(CO)OC(O)C(O)C3O)C(O)C2O)C(O)C(O)C1NC1C=C(CO)C(O)C(O)C1O	4432690	[CHEMBL181568]	[description:Acarbose is a complex oligosaccharide that delays the digestion of ingested carbohydrates, thereby resulting in a smaller rise in blood glucose concentration following meals. Acarbose binds to and inhibits alpha amylase and alpha-gluocside hydrolases., activity:alpha glucosidase inhibitor]	Acarbose	https://pubchem.ncbi.nlm.nih.gov/compound/4432690
cloud_enamine	Z1558572531	M04	NPSCDD0000921	N=C(N)c1ccc(OCCCCCOc2ccc(C(=N)N)cc2)cc1.O=S(=O)(O)CCO.O=S(=O)(O)CCO	8813	[CHEMBL361506,CHEMBL55]	[description:Pentamidine is an antiprotozoal agent. It is an aromatic diamidine, and is known to have activity against Pneumocystis carinii., activity:DNA inhibitor; Kinetoplast DNA inhibitor]	Pentamidine isethionate	https://pubchem.ncbi.nlm.nih.gov/compound/8813
cloud_enamine	Z2050011174	N04	NPSCDD0000921	CC[N+](C)(C)Cc1ccccc1Br.Cc1ccc(S(=O)(=O)[O-])cc1	6100	[CHEMBL1095292,CHEMBL1199080]	[description:Bretylium inhibits norepinephrine release by depressing adrenergic nerve terminal excitability., activity:voltage-gated potassium channel blocker]	Bretylium tosylate	https://pubchem.ncbi.nlm.nih.gov/compound/6100
cloud_enamine	Z1583387379	O04	NPSCDD0000921	CC1OC1P(=O)([O-])[O-].[Na+].[Na+]	6093162	[CHEMBL1520976,CHEMBL1555455]	[description:Fosfomycin is a broad spectrum antibiotic that concentrates in kidney and bladder and is used to treat uncomplicated urinary tract infections., activity:bacterial enolpyruvate transferase inhibitor]	Fosfomycin disodium	https://pubchem.ncbi.nlm.nih.gov/compound/6093162
cloud_enamine	Z2937147473	P04	NPSCDD0000921	CC(OC1OCCN(Cc2nc(=O)[nH][nH]2)C1c1ccc(F)cc1)c1cc(C(F)(F)F)cc(C(F)(F)F)c1	135761774		[description:Aprepitant is an anti-emetic compound that selectively antagonizes the human NK1 receptor (Kis = 3 and 454.1 nM for hNK1 and hNK3, respectively; IC50 = 0.09 nM for hNK1)., activity:neurokinin receptor antagonist]	Aprepitant	https://pubchem.ncbi.nlm.nih.gov/compound/135761774
cloud_enamine	Z1583164899	A05	NPSCDD0000921	COCCCOc1cc(CC(CC(N)C(O)CC(C(=O)NCC(C)(C)C(N)=O)C(C)C)C(C)C)ccc1OC.COCCCOc1cc(CC(CC(N)C(O)CC(C(=O)NCC(C)(C)C(N)=O)C(C)C)C(C)C)ccc1OC.O=C(O)C=CC(=O)O	53394959		[description:Aliskiren hemifumarate is the first in a class of drugs called direct renin inhibitors., activity:renin inhibitor]	Aliskiren hemifumarate	https://pubchem.ncbi.nlm.nih.gov/compound/53394959
cloud_enamine	Z2213886907	B05	NPSCDD0000921	CC(C)CC(NC(=O)C(Cc1ccccc1)NC(=O)c1cnccn1)B(O)O	5213527	[CHEMBL3559830]	[description:Bortezomib is a drug that inhibits the mammalian 26S proteasome., activity:proteasome inhibitor]	Bortezomib	https://pubchem.ncbi.nlm.nih.gov/compound/5213527
cloud_enamine	Z1583164903	C05	NPSCDD0000921	CCCCCCCN(CC)CCCC(O)c1ccc(NS(C)(=O)=O)cc1.CCCCCCCN(CC)CCCC(O)c1ccc(NS(C)(=O)=O)cc1.O=C(O)C=CC(=O)O	60752	[CHEMBL3187455,CHEMBL533]	[description:Ibutilide is a Class III antiarrhythmic agent that is indicated for acute cardioconversion of atrial fibrillation and atrial flutter of a recent onset to sinus rhythm., activity:voltage-gated potassium channel blocker]	Ibutilide hemifumarate	https://pubchem.ncbi.nlm.nih.gov/compound/60752
cloud_enamine	Z166605314	D05	NPSCDD0000921	Nc1nc2ccc(OC(F)(F)F)cc2s1	5070	[CHEMBL744]	[description:Psychotropic agent with anticonvulsant, hypnotic, anxiolytic, anti-ischemic and anesthetic properties., activity:Sodium channel alpha subunit blocker]	Riluzole	https://pubchem.ncbi.nlm.nih.gov/compound/5070
cloud_enamine	Z1558290144	E05	NPSCDD0000921	Cl.O=C1CCC2(O)C3Cc4ccc(O)c5c4C2(CCN3CC2CC2)C1O5	21863274	[CHEMBL36504]	[description:Naltrexone, a pure opioid antagonist, is a synthetic congener of oxymorphone with no opioid agonist properties., activity:opioid receptor antagonist]	Naltrexone hydrochloride	https://pubchem.ncbi.nlm.nih.gov/compound/21863274
cloud_enamine	Z234895185	F05	NPSCDD0000921	COC(=O)Nc1nc2ccc(C(=O)c3ccccc3)cc2[nH]1	4030	[CHEMBL685]	[description:Mebendazole is a (synthetic) broad-spectrum anthelmintic. The principal mode of action for Mebendazole is by its inhibitory effect on tubulin polymerization which results in the loss of cytoplasmic microtubules., activity:helminthic tubulin polymerization inhibitor]	Mebendazole	https://pubchem.ncbi.nlm.nih.gov/compound/4030
cloud_enamine	Z2241982440	G05	NPSCDD0000921	NC(=O)C1CSSCCC(=O)NC(CCCCN=C(N)N)C(=O)NCC(=O)NC(CC(=O)O)C(=O)NC(Cc2c[nH]c3ccccc23)C(=O)N2CCCC2C(=O)N1	123610	[CHEMBL4303580]	[description:For treatment of myocardial infarction and acute coronary syndrome., activity:glycoprotein IIb-IIIa receptor inhibitor]	Eptifibatide	https://pubchem.ncbi.nlm.nih.gov/compound/123610
cloud_enamine	Z53835984	H05	NPSCDD0000921	CCOC(=O)C(C)(C)Oc1ccc(Cl)cc1	2796	[CHEMBL565]	[description:Clofibrate increases the activity of extrahepatic lipoprotein lipase (LL), thereby increasing lipoprotein triglyceride lipolysis., activity:peroxisome proliferator-activated receptor agonist]	Clofibrate	https://pubchem.ncbi.nlm.nih.gov/compound/2796
cloud_enamine	Z2569864568	I05	NPSCDD0000921	CC(NC(CCc1ccccc1)C(=O)O)C(=O)N1CCCC1C(=O)O.O.O	21585234		[description:Enalaprilat is the active metabolite of the orally available pro-drug, enalapril. Used in the treatment of hypertension, enalapril is an ACE inhibitor that prevents Angiotensin Converting Enzyme (ACE) from transforming angiotensin I into angiotensin II., activity:angiotensin converting enzyme inhibitor]	Enalaprilat dihydrate	https://pubchem.ncbi.nlm.nih.gov/compound/21585234
cloud_enamine	Z969563038	J05	NPSCDD0000921	Cc1cn[nH]c1	3406	[CHEMBL1308]	[description:Fomepizole is a competitive inhibitor of alcohol dehydrogenase, the enzyme that catalyzes the initial steps in the metabolism of ethylene glycol and methanol to their toxic metabolites., activity:alcohol dehydrogenase inhibitor]	Fomepizole	https://pubchem.ncbi.nlm.nih.gov/compound/3406
cloud_enamine	Z1551429730	K05	NPSCDD0000921	COc1cc(C(=O)NS(=O)(=O)c2ccccc2C)ccc1Cc1cn(C)c2ccc(NC(=O)OC3CCCC3)cc12	5717	[CHEMBL603]	[description:Zafirlukast is a selective and competitive receptor antagonist of leukotriene D4 and E4 (LTD4 and LTE4), components of slow-reacting substance of anaphylaxis (SRSA)., activity:leukotriene receptor antagonist]	Zafirlukast	https://pubchem.ncbi.nlm.nih.gov/compound/5717
cloud_enamine	Z87001124	L05	NPSCDD0000921	Cc1ncc([N+](=O)[O-])n1CCO	4173	[CHEMBL137]	[description:Metronidazole, a synthetic antibacterial and antiprotozoal agent of the nitroimidazole class, is used against protozoa. It is a prodrug., activity:bacterial DNA alkylator]	Metronidazole	https://pubchem.ncbi.nlm.nih.gov/compound/4173
cloud_enamine	Z2216208615	M05	NPSCDD0000921	COc1ccc(CC2c3cc(OC)c(OC)cc3CC[N+]2(C)CCC(=O)OCCCCCOC(=O)CC[N+]2(C)CCc3cc(OC)c(OC)cc3C2Cc2ccc(OC)c(OC)c2)cc1OC.O=S(=O)([O-])c1ccccc1.O=S(=O)([O-])c1ccccc1	47320	[CHEMBL1200527,CHEMBL1360]	[description:Cisatracurium Besylate binds to the nicotinic acetycholine (cholinergic) receptors in the motor endplate and blocks access to the receptors., activity:nicotinic acetylcholine receptor antagonist]	Cisatracurium Besylate	https://pubchem.ncbi.nlm.nih.gov/compound/47320
cloud_enamine	Z1522567174	N05	NPSCDD0000921	Cl.NC12CC3CC(CC(C3)C1)C2	64150	[CHEMBL1569,CHEMBL660,CHEMBL19601,CHEMBL1255870]	[description:Amantadine is an antiviral drug which also acts as an antiparkinson agent, for which it is usually combined with L-DOPA when L-DOPA responses decline (probably due to tolerance)., activity:viral matrix protein 2 inhibitor]	Amantadine hydrochloride	https://pubchem.ncbi.nlm.nih.gov/compound/64150
cloud_enamine	Z1565440332	O05	NPSCDD0000921	CN1CCN(CCCN2c3ccccc3Sc3ccc(C(F)(F)F)cc32)CC1.Cl.Cl	66064	[CHEMBL1257040,CHEMBL422]	[description:Trifluoperazine is a trifluoro-methyl phenothiazine derivative intended for the management of schizophrenia and other psychotic disorders., activity:dopamine receptor antagonist]	Trifluoperazine dihydrochloride	https://pubchem.ncbi.nlm.nih.gov/compound/66064
cloud_enamine	Z56790573	P05	NPSCDD0000921	Nc1c2c(nc3ccccc13)CCCC2	1935	[CHEMBL95]	[description:Tacrine is a parasympathomimetic- a reversible cholinesterase inhibitor that is indicated for the treatment of mild to moderate dementia of the Alzheimer's type., activity:acetylcholinesterase inhibitor]	Tacrine	https://pubchem.ncbi.nlm.nih.gov/compound/1935
cloud_enamine	Z1583819783	A06	NPSCDD0000921	CCCc1nc(C(C)(C)O)c(C(=O)O)n1Cc1ccc(-c2ccccc2-c2nnn[nH]2)cc1	158781	[CHEMBL1516]	[description:Olmesartan is a specific angiotensin II type 1 (AT1) receptor antagonist, which blocks the blood pressure increasing effects of angiotensin II via the renin-angiotensin-aldosterone system (RAAS)., activity:angiotensin receptor antagonist]	Olmesartan	https://pubchem.ncbi.nlm.nih.gov/compound/158781
cloud_enamine	Z1198147716	B06	NPSCDD0000921	NN1CCOC1=O	65725		[description:A metabolite of Furazolidone and Nitrofuran., activity:monoamine oxidase inhibitor]	3-Amino-2-Oxazolidinone	https://pubchem.ncbi.nlm.nih.gov/compound/65725
cloud_enamine	Z2235811384	C06	NPSCDD0000921	C=CC1CN2CCC1CC2C(O)c1ccnc2ccc(OC)cc12	1065	[CHEMBL15088]	[description:Quinine is used parenterally to treat life-threatening infections caused by chloroquine-resistant Plasmodium falciparum malaria. Quinine acts as a blood schizonticide although it also has gametocytocidal activity against P. vivax and P. malariae., activity:Ferriprotoporphyrin IX inhibitor]	Quinine	https://pubchem.ncbi.nlm.nih.gov/compound/1065
cloud_enamine	Z2044783305	D06	NPSCDD0000921	O=C(O)C(O)C(O)C(=O)O.c1cnc2cc3c(cc2n1)C1CNCC3C1	46783232	[CHEMBL2062259]	[description:Varenicline is an alpha-4 beta-2 neuronal nicotinic acetylcholine receptor partial agonist., activity:nicotinic acetylcholine receptor agonist]	Varenicline Tartrate	https://pubchem.ncbi.nlm.nih.gov/compound/46783232
cloud_enamine	Z1551900339	E06	NPSCDD0000921	CC(C)(Sc1cc(C(C)(C)C)c(O)c(C(C)(C)C)c1)Sc1cc(C(C)(C)C)c(O)c(C(C)(C)C)c1	4912	[CHEMBL608]	[description:Probucol lowers the level of cholesterol in the bloodstream by increasing the rate of LDL catabolism. Additionally, probucol may inhibit cholesterol synthesis and delay cholesterol absorption. Probucol is a powerful antioxidant drug normally used to prevent vascular disease caused by the free radicals in the body., activity:ATP-binding cassette transporter blocker]	Probucol	https://pubchem.ncbi.nlm.nih.gov/compound/4912
cloud_enamine	Z2379810058	F06	NPSCDD0000921	CCCCN1CC(O)C(O)C(O)C1CO	5150939	[CHEMBL187262]	[description:Miglustat functions as a competitive and reversible inhibitor of the enzyme glucosylceramide synthase, the initial enzyme in a series of reactions which results in the synthesis of most glycosphingolipids., activity:ceramide glucosyltransferase inhibitor]	Miglustat	https://pubchem.ncbi.nlm.nih.gov/compound/5150939
cloud_enamine	Z91274084	G06	NPSCDD0000921	O=C1CN(N=Cc2ccc(-c3ccc([N+](=O)[O-])cc3)o2)C(=O)N1	2952	[CHEMBL1741132]	[description:Dantrolene is classified as a direct-acting skeletal muscle relaxant. It is currently the only specific and effective treatment for malignant hyperthermia., activity:ryanodine receptor antagonist]	Dantrolene	https://pubchem.ncbi.nlm.nih.gov/compound/2952
cloud_enamine	Z1514053266	H06	NPSCDD0000921	CC(C)C1CCC(C(=O)NC(Cc2ccccc2)C(=O)O)CC1	4443	[CHEMBL1442029]	[description:Nateglinide is an oral antihyperglycemic agent used for the treatment of non-insulin-dependent diabetes mellitus (NIDDM)., activity:sulfonylurea receptor agonist]	Nateglinide	https://pubchem.ncbi.nlm.nih.gov/compound/4443
cloud_enamine	Z1551429737	I06	NPSCDD0000921	NC(=O)NC(CCC(=O)O)C(=O)O	3679006	[CHEMBL1891960]	[description:Carglumic acid is a synthetic structural analogue of N-acetylglutamate (NAG), which is an essential allosteric activator of the liver enzyme carbamoyl phosphate synthetase 1 (CPS1)., activity:carbamoyl-phosphate synthase activator]	Carglumic Acid	https://pubchem.ncbi.nlm.nih.gov/compound/3679006
cloud_enamine	Z2685925293	J06	NPSCDD0000921	CNC1(C)C2CCC(C2)C1(C)C.Cl	13221	[CHEMBL1237082,CHEMBL267936]	[description:Mecamylamine is a potent, oral antihypertensive agent and ganglion blocker., activity:nicotinic acetylcholine receptor antagonist]	Mecamylamine hydrochloride	https://pubchem.ncbi.nlm.nih.gov/compound/13221
cloud_enamine	Z89277543	K06	NPSCDD0000921	CNC(=O)c1cc(Oc2ccc(NC(=O)Nc3ccc(Cl)c(C(F)(F)F)c3)cc2)ccn1	216239	[CHEMBL1336]	[description:Sorafenib is a small molecular inhibitor of Raf kinase, PDGF (platelet-derived growth factor), VEGF receptor 2 and 3 kinases and c Kit the receptor for Stem cell factor. A growing number of drugs target most of these pathways. The originality of Sorafenib lays in its simultaneous targeting of the Raf/Mek/Erk pathway., activity:receptor protein-tyrosine kinase inhibitor]	Sorafenib	https://pubchem.ncbi.nlm.nih.gov/compound/216239
cloud_enamine	Z1522566612	L06	NPSCDD0000921	NC(=O)NO	3657	[CHEMBL467]	[description:An antineoplastic agent that inhibits DNA synthesis through the inhibition of ribonucleoside diphosphate reductase., activity:ribonucleoside-diphosphate reductase inhibitor]	Hydroxyurea	https://pubchem.ncbi.nlm.nih.gov/compound/3657
cloud_enamine	Z1522567171	M06	NPSCDD0000921	NC1CONC1=O	401		[description:Cycloserine, a broad-spectrum antibiotic, may be bactericidal or bacteriostatic, depending on its concentration at the site of infection and the susceptibility of the organism., activity:bacterial alanine racemase inhibitor; bacterial D-alanine--D-alanine ligase inhibitor]	D-Cycloserine	https://pubchem.ncbi.nlm.nih.gov/compound/401
cloud_enamine	Z2941655011	N06	NPSCDD0000921	C[N+]1(CCCCC[N+]2(C)CCCC2)CCCC1.O=C([O-])C(O)C(O)C(=O)O.O=C([O-])C(O)C(O)C(=O)O	5702277	[CHEMBL118902]	[description:Pentolinium acts as a ganglionic blocking agent. Pentolinium inhibits release of adrenaline and noradrenaline from adrenergic nerves., activity:nicotinic acetylcholine receptor antagonist]	Pentolinium Tartrate	https://pubchem.ncbi.nlm.nih.gov/compound/5702277
cloud_enamine	Z1541632810	O06	NPSCDD0000921	CN(C)C(=O)Oc1ccc[n+](C)c1.[Br-]	7550	[CHEMBL812,CHEMBL1115]	[description:Pyridostigmine is a parasympathomimetic and a reversible cholinesterase inhibitor., activity:acetylcholinesterase inhibitor]	Pyridostigmine bromide	https://pubchem.ncbi.nlm.nih.gov/compound/7550
cloud_enamine	Z2037279821	P06	NPSCDD0000921	NS(=O)(=O)c1cc(Cl)c(Cl)c(S(N)(=O)=O)c1	3038	[CHEMBL17]	[description:Dichlorphenamide is an oral carbonic anhydrase inhibitor indicated for adjunctive treatment of: chronic simple (open-angle) glaucoma, secondary glaucoma, and preoperatively in acute angle-closure glaucoma where delay of surgery is desired in order to lower intraocular pressure., activity:carbonic anhydrase inhibitor]	Dichlorphenamide	https://pubchem.ncbi.nlm.nih.gov/compound/3038
cloud_enamine	Z1558290128	A07	NPSCDD0000921	CC1OC(OC2C(O)CC(OC3C(O)CC(OC4CCC5(C)C(CCC6C5CCC5(C)C(C7=CC(=O)OC7)CCC65O)C4)OC3C)OC2C)CC(O)C1O	3061		[description:Digitoxin inhibits the Na-K-ATPase membrane pump, resulting in an increase in intracellular sodium and calcium concentrations., activity:sodium-potassium transporting ATPase inhibitor]	Digitoxin	https://pubchem.ncbi.nlm.nih.gov/compound/3061
cloud_enamine	Z277942268	B07	NPSCDD0000921	COC(=O)C1=C(C)NC(C)=C(C(=O)OCC(C)C)C1c1ccccc1[N+](=O)[O-]	4499	[CHEMBL441428,CHEMBL1726,CHEMBL3192341]	[description:Nisoldipine is a 1,4-dihydropyridine calcium channel blocker., activity:voltage-gated calcium channel blocker]	Nisoldipine	https://pubchem.ncbi.nlm.nih.gov/compound/4499
cloud_enamine	Z1551429731	C07	NPSCDD0000921	CC[N+](C)(CC)CCOC(=O)C(O)(c1ccccc1)C1CCCCC1.[Br-]	5748	[CHEMBL1200906,CHEMBL1201286]	[description:Oxyphenonium is an anticholinergic drug, a medication that reduces the effect of acetylcholine, a chemical released from nerves that stimulates muscles, by blocking the receptors for acetylcholine on smooth muscle (a type of muscle)., activity:muscarinic acetylcholine receptor antagonist]	Oxyphenonium Bromide	https://pubchem.ncbi.nlm.nih.gov/compound/5748
cloud_enamine	Z1563145982	D07	NPSCDD0000921	O=NN(CCCl)C(=O)NCCCl	2578	[CHEMBL513]	[description:Carmustine is a nitrogen mustard ?-chloro-nitrosourea compound that is used as an alkylating agent., activity:DNA alkylator]	Carmustine	https://pubchem.ncbi.nlm.nih.gov/compound/2578
cloud_enamine	Z2216208607	E07	NPSCDD0000921	O=C1c2cccc3c2C(CCC3)CN1C1CN2CCC1CC2	9882672		[description:Palonosetron is a 5-HT3 antagonist used in the prevention and treatment of chemotherapy-induced nausea and vomiting (CINV)., activity:serotonin receptor antagonist]	Palonosetron	https://pubchem.ncbi.nlm.nih.gov/compound/9882672
cloud_enamine	Z1541638513	F07	NPSCDD0000921	C#CC1(O)CCC2C3CCc4cc(O)ccc4C3CCC21C	3285		[description:Ethinyl estradiol is a synthetic derivative of the natural estrogen estradiol., activity:estrogen receptor agonist]	Ethinyl Estradiol	https://pubchem.ncbi.nlm.nih.gov/compound/3285
cloud_enamine	Z1550675459	G07	NPSCDD0000921	CN1C(CCl)Nc2cc(Cl)c(S(N)(=O)=O)cc2S1(=O)=O	4121	[CHEMBL1577]	[description:Methyclothiazide, a diuretic-antihypertensive agent, is a member of the benzothiadiazine (thiazide) class of drugs., activity:thiazide sensitive sodium-chloride cotransporter inhibitor]	Methyclothiazide	https://pubchem.ncbi.nlm.nih.gov/compound/4121
cloud_enamine	Z1522567175	H07	NPSCDD0000921	CCCc1nn(C)c2c(=O)[nH]c(-c3cc(S(=O)(=O)N4CCN(C)CC4)ccc3OCC)nc12	135398744	[CHEMBL192]	[description:Sildenfail is a vasoactive agent used to treat erectile dysfunction and reduce symptoms in patients with pulmonary arterial hypertension (PAH)., activity:phosphodiesterase inhibitor]	Sildenafil	https://pubchem.ncbi.nlm.nih.gov/compound/135398744
cloud_enamine	Z1583164916	I07	NPSCDD0000921	CN1CC2c3ccccc3Oc3ccc(Cl)cc3C2C1.O=C(O)C=CC(=O)O	73152420	[CHEMBL3187365]	[description:Asenapine is a serotonin, dopamine, noradrenaline, and histamine antagonist in which asenapine possess more potent activity with serotonin receptors than dopamine., activity:serotonin receptor antagonist; dopamine receptor antagonist; alpha adrenergic receptor antagonist]	Asenapine maleate	https://pubchem.ncbi.nlm.nih.gov/compound/73152420
cloud_enamine	Z1522566626	J07	NPSCDD0000921	CC(C)(C#N)c1cc(Cn2cncn2)cc(C(C)(C)C#N)c1	2187	[CHEMBL1399]	[description:Anastrozole is a third-generation nonsteroidal selective aromatase inhibitor. IC50 = 15 nM., activity:aromatase inhibitor]	Anastrozole	https://pubchem.ncbi.nlm.nih.gov/compound/2187
cloud_enamine	Z1625061700	K07	NPSCDD0000921	CN1CCC(=C2c3ccccc3CCc3cccnc32)CC1.O=C(O)C=CC(=O)O.O=C(O)C=CC(=O)O	66273	[CHEMBL946]	[description:Azatadine is an antihistamine, related to cyproheptadine, with anti-serotonin, anticholinergic (drying), and sedative effects. Antihistamines such as azatadine appear to compete with histamine for histamine H1- receptor sites on effector cells., activity:histamine receptor antagonist]	Azatadine 2-butenedioate (1:2)	https://pubchem.ncbi.nlm.nih.gov/compound/66273
cloud_enamine	Z1551429747	L07	NPSCDD0000921	C#CC1(O)CCC2C3CCC4=CC(=O)CCC4C3CCC21CC	4542		[description:Levonorgestrel is a progestin or a synthetic form of the naturally occurring female sex hormone, progesterone., activity:progesterone receptor agonist]	(-) - Norgestrel	https://pubchem.ncbi.nlm.nih.gov/compound/4542
cloud_enamine	Z2235802036	M07	NPSCDD0000921	N#CC1CC2CC2N1C(=O)C(N)C12CC3CC(CC(O)(C3)C1)C2	58391580		[description:Saxagliptin is a dipeptidyl peptidase-4 (DPP-4) inhibitor antidiabetic for the treatment of type 2 diabetes., activity:dipeptidyl peptidase 4 inhibitor]	Saxagliptin	https://pubchem.ncbi.nlm.nih.gov/compound/58391580
cloud_enamine	Z1544404034	N07	NPSCDD0000921	CN1CC(C(=O)NC2(C)OC3(O)C4CCCN4C(=O)C(Cc4ccccc4)N3C2=O)CC2c3cccc4[nH]cc(c34)CC21.CS(=O)(=O)O	517557	[CHEMBL3561903]	[description:Dihydroergotamine binds with high affinity to 5-HT1Da and 5-HT1Db receptors. It also binds with high affinity to serotonin 5-HT1A, 5-HT2A, and 5-HT2CÃ‚Â receptors, noradrenaline a2A, a2B and a receptors, and dopamine D2L and D3 receptors., activity:adrenergic receptor agonist; adrenergic receptor antagonist]	Dihydroergotamine mesylate	https://pubchem.ncbi.nlm.nih.gov/compound/517557
cloud_enamine	Z1550648767	O07	NPSCDD0000921	COC(=O)C(c1ccccc1Cl)N1CCc2sccc2C1.O=S(=O)(O)O	16757820	[CHEMBL1895693,CHEMBL1333662]	[description:Clopidogrel is a prodrug, it metabolized by CYP450 enzymes to produce the active metabolite that inhibits platelet aggregation., activity:P2Y receptor antagonist]	Clopidogrel bisulfate	https://pubchem.ncbi.nlm.nih.gov/compound/16757820
cloud_enamine	Z1541638527	P07	NPSCDD0000921	CN(Cc1cnc2nc(N)nc(N)c2n1)c1ccc(C(=O)NC(CCC(=O)O)C(=O)O)cc1	4112	[CHEMBL426]	[description:Methotrexate is an antineoplastic anti-metabolite., activity:dihydrofolate reductase inhibitor]	Methotrexate	https://pubchem.ncbi.nlm.nih.gov/compound/4112
cloud_enamine	Z1551429734	A08	NPSCDD0000921	CC(=O)OC1CC2CCC3C(CCC4(C)C3CC([N+]3(C)CCCCC3)C4OC(C)=O)C2(C)CC1N1CCCCC1.[Br-]	13267728		[description:Vecuronium bromide is a non-depolarizing muscle relaxant derived from the aminosteroid pancuronium and used adjunctively to general anesthesia., activity:nicotinic acetylcholine receptor antagonist]	Vecuronium Bromide	https://pubchem.ncbi.nlm.nih.gov/compound/13267728
cloud_enamine	Z1201618106	B08	NPSCDD0000921	CN1C(=O)OC(C)(C)C1=O	5576	[CHEMBL695]	[description:TrimethadioneÃ‚Â is anÃ‚Â oxazolidinedioneÃ‚Â anticonvulsant. It is most commonly used to treatÃ‚Â epilepticÃ‚Â conditions that are resistant to other treatments., activity:voltage-gated calcium channel blocker]	Trimethadione	https://pubchem.ncbi.nlm.nih.gov/compound/5576
cloud_enamine	Z1551429739	C08	NPSCDD0000921	Cl.OC(CCN1CCCCC1)(c1ccccc1)C1CCCCC1	66007	[CHEMBL1092,CHEMBL1490]	[description:Trihexyphenidyl is an anticholinergic used in the symptomatic treatment of all etiologic groups of parkinsonism and drug induced extrapyramidal reactions (except tardive dyskinesia)., activity:muscarinic acetylcholine receptor antagonist]	Trihexyphenidyl hydrochloride	https://pubchem.ncbi.nlm.nih.gov/compound/66007
cloud_enamine	Z1501480424	D08	NPSCDD0000921	CC#CC1(O)CCC2C3CCC4=CC(=O)CCC4=C3C(c3ccc(N(C)C)cc3)CC21C	4196		[description:A progestational and glucocorticoid hormone antagonist., activity:progesterone receptor antagonist; glucocorticoid receptor agonist]	Mifepristone	https://pubchem.ncbi.nlm.nih.gov/compound/4196
cloud_enamine	Z1541638521	E08	NPSCDD0000921	NC(=O)c1cn(Cc2c(F)cccc2F)nn1	129228	[CHEMBL1201754]	[description:Rufinamide is a triazole derivative antiepileptic that prolongs the inactive state of voltage gated sodium channels thus stabilizing membranes, ultimately blocking the spread of partial seizure activity., activity:Sodium channel alpha subunit blocker]	Rufinamide	https://pubchem.ncbi.nlm.nih.gov/compound/129228
cloud_enamine	Z2311574250	F08	NPSCDD0000921	CNCCCC12CCC(c3ccccc31)c1ccccc12.Cl	71478	[CHEMBL1200427,CHEMBL21731,CHEMBL1201257,CHEMBL1237135]	[description:Maprotiline is a tetracyclic antidepressant., activity:norepinephrine transporter inhibitor]	Maprotiline hydrochloride	https://pubchem.ncbi.nlm.nih.gov/compound/71478
cloud_enamine	Z1348239594	G08	NPSCDD0000921	OCC(O)COc1ccc(Cl)cc1	7697	[CHEMBL388751]	[description:Chlorphenesin is a muscle relaxant. It blocks nerve impulses (or pain sensations) that are sent to the brain., activity:muscle relaxant]	Chlorphenesin	https://pubchem.ncbi.nlm.nih.gov/compound/7697
cloud_enamine	Z1198158147	H08	NPSCDD0000921	O=[N+]([O-])c1cnc(CO)n1CCO	121858	[CHEMBL3544702]	[description:Hydroxymetronidazole is a metabolite of metronidazole., activity:DNA inhibitor]	Hydroxymetronidazole	https://pubchem.ncbi.nlm.nih.gov/compound/121858
cloud_enamine	Z1563146014	I08	NPSCDD0000921	CCC1OC(=O)C(C)C(OC2CC(C)(OC)C(O)C(C)O2)C(C)C(OC2OC(C)CC(N(C)C)C2O)C(C)(O)CC(C)CN(C)C(C)C(O)C1(C)O	2269		[description:Azithromycin, a semisynthetic antibiotic belonging to the macrolide subgroup of azalides., activity:bacterial ribosome inhibitor]	Azithromycin	https://pubchem.ncbi.nlm.nih.gov/compound/2269
cloud_enamine	Z1522566629	J08	NPSCDD0000921	COc1cc(Cc2cnc(N)nc2N)cc(OC)c1OC	5578	[CHEMBL22]	[description:Trimethoprim is a pyrimidine analogue that disrupts folate synthesis, an essential part of the thymidine synthesis pathway. Inhibition of the enzyme starves the bacteria of nucleotides necessary for DNA replication., activity:bacterial dihydrofolate reductase inhibitor]	Trimethoprim	https://pubchem.ncbi.nlm.nih.gov/compound/5578
cloud_enamine	Z1558572527	K08	NPSCDD0000921	CC(=O)c1ccc(S(=O)(=O)NC(=O)NC2CCCCC2)cc1	1989	[CHEMBL1589]	[description:Acetohexamide is an intermediate-acting, first-generation oral sulfonylurea. Sulfonylureas such as acetohexamide bind to an ATP-dependent K+ channel on the cell membrane of pancreatic beta cells., activity:carbonic anhydrase inhibitor; sulfonylurea receptor agonist]	Acetohexamide	https://pubchem.ncbi.nlm.nih.gov/compound/1989
cloud_enamine	Z1563145961	L08	NPSCDD0000921	O=C(C1CCCCC1)N1CC(=O)N2CCc3ccccc3C2C1	4891	[CHEMBL976]	[description:Praziquantel is an anthelmintic used in most schistosome and many cestode infestations., activity:Voltage-activated calcium channel beta 1 subunit blocker;Voltage-activated calcium channel beta 2 subunit blocker]	Praziquantel	https://pubchem.ncbi.nlm.nih.gov/compound/4891
cloud_enamine	Z1541638519	M08	NPSCDD0000921	CCN(CC)C(=O)C(C#N)=Cc1cc(O)c(O)c([N+](=O)[O-])c1	4659568		[description:Entacapone is used in the treatment of ParkinsonÃ¢â‚¬â„¢s disease as an adjunct to levodopa/carbidopa therapy. Entacapone is a selective and reversible inhibitor of catechol-O-methyltransferase (COMT)., activity:catechol O-methyltransferase inhibitor]	Entacapone	https://pubchem.ncbi.nlm.nih.gov/compound/4659568
cloud_enamine	Z1551429735	N08	NPSCDD0000921	CCOC(=O)c1ncn2c1CN(C)C(=O)c1cc(F)ccc1-2	3373	[CHEMBL407]	[description:Flumazenil is a potent benzodiazepine receptor antagonist that competitively inhibits the activity at the benzodiazepine recognition site on the GABA/benzodiazepine receptor complex, thereby reversing the effects of benzodiazepine on the central nervous system., activity:ionotropic GABA receptor antagonist]	Flumazenil	https://pubchem.ncbi.nlm.nih.gov/compound/3373
cloud_enamine	Z228668542	O08	NPSCDD0000921	Cc1oncc1C(=O)Nc1ccc(C(F)(F)F)cc1	3899	[CHEMBL960]	[description:Leflunomide is a pyrimidine synthesis inhibitor indicated in adults for the treatment of active rheumatoid arthritis (RA)., activity:dihydroorotate dehydrogenase inhibitor]	Leflunomide	https://pubchem.ncbi.nlm.nih.gov/compound/3899
cloud_enamine	Z1541632802	P08	NPSCDD0000921	O=C(CCCCCCC(=O)Nc1ccccc1)NO	5311	[CHEMBL98]	[description:Vorinostat inhibits the enzymatic activity of histone deacetylases HDAC1, HDAC2 and HDAC3 (Class I) and HDAC6 (Class II) at nanomolar concentrations (IC50 86 nM)., activity:histone deacetylase inhibitor]	Vorinostat	https://pubchem.ncbi.nlm.nih.gov/compound/5311
cloud_enamine	Z1551429738	A09	NPSCDD0000921	Cc1cc2cc3c(C)cc(=O)oc3c(C)c2o1	5585	[CHEMBL1475]	[description:Trioxsalen is a pigmenting photosensitizing agent used in conjunction with ultraviolet light in the treatment of vitiligo., activity:DNA intercalator]	Trioxsalen	https://pubchem.ncbi.nlm.nih.gov/compound/5585
cloud_enamine	Z1550675463	B09	NPSCDD0000921	CNNCc1ccc(C(=O)NC(C)C)cc1.Cl	9703	[CHEMBL1200410,CHEMBL1321]	[description:Procarbazine is an antineoplastic in the class of alkylating agents and is used to treat various forms of cancer., activity:DNA alkylator]	Procarbazine hydrochloride	https://pubchem.ncbi.nlm.nih.gov/compound/9703
cloud_enamine	Z2216208621	C09	NPSCDD0000921	Cc1cc(C=Cc2ccc3cc(N(C)C)ccc3[n+]2C)c(C)n1-c1ccccc1.Cc1cc(C=Cc2ccc3cc(N(C)C)ccc3[n+]2C)c(C)n1-c1ccccc1.O=C([O-])c1cc2ccccc2c(Cc2c(O)c(C(=O)[O-])cc3ccccc23)c1O	54698174		[description:Pyrvinium is an anthelmintic effective for pinworms., activity:dihydrofolate reductase inhibitor]	Pyrvinium Pamoate	https://pubchem.ncbi.nlm.nih.gov/compound/54698174
cloud_enamine	Z90121065	D09	NPSCDD0000921	Nc1ccc(C(=O)O)c(O)c1	4649	[CHEMBL1169]	[description:Aminosalicylic acid is an anti-mycobacterial agent used with other anti-tuberculosis drugs (most often isoniazid) for the treatment of all forms of active tuberculosis due to susceptible strains of tubercle bacilli., activity:cyclooxygenase inhibitor]	4-Aminosalicylic Acid	https://pubchem.ncbi.nlm.nih.gov/compound/4649
cloud_enamine	Z2037281108	E09	NPSCDD0000921	CCC(=O)NCCC1CCc2ccc3c(c21)CCO3	9881626	[CHEMBL134330]	[description:Ramelteon is a novel melatonin receptor agonist for human MT1 and MT2 receptors and chick forebrain melatonin receptors with Ki of 14 pM, 112 pM and 23.1 pM, respectively., activity:melatonin receptor agonist]	Ramelteon	https://pubchem.ncbi.nlm.nih.gov/compound/9881626
cloud_enamine	Z1245633279	F09	NPSCDD0000921	CC12C=CC(=O)C=C1CCC1C2C(O)CC2(C)C1CCC2(O)C(=O)CO	4894	[CHEMBL1735158]	[description:Prednisolone is a synthetic glucocorticoid used as antiinflammatory or immunosuppressive agent., activity:glucocorticoid receptor agonist]	Prednisolone	https://pubchem.ncbi.nlm.nih.gov/compound/4894
cloud_enamine	Z1741977003	G09	NPSCDD0000921	CC(NCCCc1cccc(C(F)(F)F)c1)c1cccc2ccccc12.Cl	53395106		[description:Cinacalcet is a drug that acts as a calcimimetic (i.e. it mimics the action of calcium on tissues)., activity:calcium sensing receptor agonist]	Cinacalcet hydrochloride	https://pubchem.ncbi.nlm.nih.gov/compound/53395106
cloud_enamine	Z223042524	H09	NPSCDD0000921	NS(=O)(=O)Cc1noc2ccccc12	5734		[description:Zonisamide is an antiseizure drug chemically classified as a sulfonamide and unrelated to other antiseizure agents., activity:voltage-gated sodium channel blocker; voltage-gated calcium channel blocker]	Zonisamide	https://pubchem.ncbi.nlm.nih.gov/compound/5734
cloud_enamine	Z2379810072	I09	NPSCDD0000921	CCCCCCCCCCCC(CC1OC(=O)C1CCCCCC)OC(=O)C(CC(C)C)NC=O	4599	[CHEMBL1434441]	[description:Orlistat is a drug designed to treat obesity., activity:pancreatic lipase inhibitor]	Orlistat	https://pubchem.ncbi.nlm.nih.gov/compound/4599
cloud_enamine	Z1511532065	J09	NPSCDD0000921	CCCC(CCC)C(=O)O	3121	[CHEMBL109]	[description:Valproic acid is a fatty acid with anticonvulsant properties used in the treatment of epilepsy., activity:GABA aminotransferase inhibitor]	Valproic Acid	https://pubchem.ncbi.nlm.nih.gov/compound/3121
cloud_enamine	Z2186909878	K09	NPSCDD0000921	O=C1Nc2ccc(Cl)cc2C(C#CC2CC2)(C(F)(F)F)O1	3203	[CHEMBL59507]	[description:Efavirenz (dideoxyinosine, ddI) is an oral non-nucleoside reverse transcriptase inhibitor (NNRTI)., activity:viral reverse transcriptase inhibitor]	Efavirenz	https://pubchem.ncbi.nlm.nih.gov/compound/3203
cloud_enamine	Z2242004027	L09	NPSCDD0000921	CCC(c1ccccc1)c1c(O)c2ccccc2oc1=O	54680692	[CHEMBL16694,CHEMBL1465]	[description:Phenprocoumon, a coumarin anticoagulant, thins the blood by antagonizing vitamin K which is required for the production of clotting factors in the liver., activity:vitamin K epoxide reductase inhibitor]	Phenprocoumon	https://pubchem.ncbi.nlm.nih.gov/compound/54680692
cloud_enamine	Z1514087129	M09	NPSCDD0000921	CC(=O)Oc1ccccc1C(=O)Nc1ncc([N+](=O)[O-])s1	41684	[CHEMBL1401]	[description:Nitazoxanide is an antifolate containing the pyrrolopyrimidine-based nucleus that exerts its antineoplastic activity by disrupting folate-dependent metabolic processes essential for cell replication., activity:protozoal pyruvate ferredoxin oxidoreductase substrate]	Nitazoxanide	https://pubchem.ncbi.nlm.nih.gov/compound/41684
cloud_enamine	Z2379810098	N09	NPSCDD0000921	O=c1[nH]cnc2[nH]ncc12	135401907	[CHEMBL1467]	[description:Allopurinol and its active metabolite, oxypurinol, inhibits the enzyme xanthine oxidase, blocking the conversion of the oxypurines hypoxanthine and xanthine to uric acid., activity:xanthine dehydrogenase-oxidase inhibitor]	Allopurinol	https://pubchem.ncbi.nlm.nih.gov/compound/135401907
cloud_enamine	Z2216208631	O09	NPSCDD0000921	Cc1ccsc1C(=CCCN1CCCC(C(=O)O)C1)c1sccc1C.Cl	22058231	[CHEMBL540529,CHEMBL1190260]	[description:Tiagabine is an anti-convulsive medication. It is also used in the treatment for panic disorder as are a few other anticonvulsants., activity:sodium- and chloride-dependent GABA transporter inhibitor]	Tiagabine hydrochloride	https://pubchem.ncbi.nlm.nih.gov/compound/22058231
cloud_enamine	Z1250208656	P09	NPSCDD0000921	Cc1ccc(Cl)c(Nc2ccccc2C(=O)[O-])c1Cl.[Na+]	4038	[CHEMBL876,CHEMBL509]	[description:A non-steroidal anti-inflammatory agent with antipyretic and antigranulation activities. It also inhibits prostaglandin biosynthesis., activity:cyclooxygenase inhibitor; phospholipase inhibitor]	Meclofenamate Sodium	https://pubchem.ncbi.nlm.nih.gov/compound/4038
cloud_enamine	Z1541632800	A10	NPSCDD0000921	O=C1CCc2ccc(OCCCCN3CCN(c4cccc(Cl)c4Cl)CC3)cc2N1	60795	[CHEMBL1112]	[description:Aripiprazole is a psychotropic agent. It is a selective monoaminergic antagonist with high affinity for the serotonin Type 2 (5HT2), dopamine Type 2 (D2), 1 and 2 adrenergic, and H1 histaminergic receptors., activity:dopamine receptor agonist; dopamine receptor antagonist; serotonin receptor agonist; serotonin receptor antagonist]	Aripiprazole	https://pubchem.ncbi.nlm.nih.gov/compound/60795
cloud_enamine	Z1522567184	B10	NPSCDD0000921	Cc1c(OCC(F)(F)F)ccnc1CS(=O)c1nc2ccccc2[nH]1	3883	[CHEMBL480]	[description:Lansoprazole belongs to a class of antisecretory compounds, the substituted benzimidazoles, that suppress gastric acid secretion by specific inhibition of the (H+,K+)-ATPase enzyme system at the secretory surface of the gastric parietal cell., activity:potassium transporting ATPase inhibitor]	Lansoprazole	https://pubchem.ncbi.nlm.nih.gov/compound/3883
cloud_enamine	Z1541632809	C10	NPSCDD0000921	CNC(=C[N+](=O)[O-])NCCSCc1csc(CN(C)C)n1	4513	[CHEMBL3183075]	[description:Nizatidine is a competitive, reversible inhibitor of histamine at the histamine H2-receptors, particularly those in the gastric parietal cells., activity:histamine receptor antagonist]	Nizatidine	https://pubchem.ncbi.nlm.nih.gov/compound/4513
cloud_enamine	Z1565440353	D10	NPSCDD0000921	COC1C=COC2(C)Oc3c(C)c(O)c4c(c3C2=O)C2=NC3(CCN(CC(C)C)CC3)NC2=C(NC(=O)C(C)=CC=CC(C)C(O)C(C)C(O)C(C)C(OC(C)=O)C1C)C4=O	136968143		[description:Rifabutin is an antibiotic that inhibits DNA-dependent RNA polymerase activity in susceptible cells., activity:bacterial RNA polymerase inhibitor]	Rifabutin	https://pubchem.ncbi.nlm.nih.gov/compound/136968143
cloud_enamine	Z1522553469	E10	NPSCDD0000921	CCN(CC)C(=S)SSC(=S)N(CC)CC	3117	[CHEMBL964]	[description:A carbamate derivative used as an alcohol deterrent. It acts by inhibiting aldehyde dehydrogenase., activity:aldehyde dehydrogenase inhibitor]	Disulfiram	https://pubchem.ncbi.nlm.nih.gov/compound/3117
cloud_enamine	Z1563146060	F10	NPSCDD0000921	CCN(CC)Cc1cc(Nc2ccnc3cc(Cl)ccc23)ccc1O.Cl.Cl.O.O	64646	[CHEMBL1357648,CHEMBL682]	[description:Amodiaquine, a 4-aminoquinoline similar to chloroquine in structure and activity, has been used as both an antimalarial and an anti-inflammatory agent., activity:histamine N-methyltransferase inhibitor]	Amodiaquine dihydrochloride dihydrate	https://pubchem.ncbi.nlm.nih.gov/compound/64646
cloud_enamine	Z1541638520	G10	NPSCDD0000921	OCCN1CC(O)C(O)C(O)C1CO	51577	[CHEMBL1527329]	[description:Miglitol, an oral alpha-glucosidase inhibitor, is a desoxynojirimycin derivative that delays the digestion of ingested carbohydrates, thereby resulting in a smaller rise in blood glucose concentration following meals., activity:alpha glucosidase inhibitor]	Miglitol	https://pubchem.ncbi.nlm.nih.gov/compound/51577
cloud_enamine	Z2588038997	H10	NPSCDD0000921	O=C1C(O)=C(C2CCC(c3ccc(Cl)cc3)CC2)C(=O)c2ccccc21	74989	[CHEMBL222334,CHEMBL471792,CHEMBL519462]	[description:Atovaquone is antipneumocystic hydroxynaphthoquinone derivative that inhibits mitochondrial electron transport., activity:cytochrome bc1 inhibitor]	Atovaquone	https://pubchem.ncbi.nlm.nih.gov/compound/74989
cloud_enamine	Z1551627167	I10	NPSCDD0000921	NCC1OC(OC2C(CO)OC(OC3C(O)C(N)CC(N)C3OC3OC(CO)C(O)C(O)C3N)C2O)C(N)C(O)C1O.O=S(=O)(O)O	5458443		[description:Paromomycin is a broad spectrum aminoglycoside antibiotic produced by Streptomyces rimosus var. paromomycinus., activity:protozoal ribosome inhibitor]	Paromomycin sulfate	https://pubchem.ncbi.nlm.nih.gov/compound/5458443
cloud_enamine	Z1550675461	J10	NPSCDD0000921	COC1OC2OC3(C)CCC4C(C)CCC(C1C)C24OO3	500199	[CHEMBL3190493]	[description:Artemether is metabolized into the active metabolite metabolite dihydroartemisinin. The drug works against the erythrocytic stages of P. falciparum by inhibiting nucleic acid and protein synthesis., activity:protozoal calcium transporting ATPase inhibitor]	Artemether	https://pubchem.ncbi.nlm.nih.gov/compound/500199
cloud_enamine	Z1558572530	K10	NPSCDD0000921	CCC(CO)NCCNC(CC)CO.Cl.Cl	470087	[CHEMBL25539]	[description:Ethambutol is an oral chemotherapeutic agent which is specifically effective against actively growing microorganisms of the genus Mycobacterium, including M. tuberculosis., activity:bacterial arabinosyltransferase inhibitor]	Ethambutol dihydrochloride	https://pubchem.ncbi.nlm.nih.gov/compound/470087
cloud_enamine	Z667611948	L10	NPSCDD0000921	COc1cc(C(=O)NCc2ccc(OCCN(C)C)cc2)cc(OC)c1OC	5577	[CHEMBL1201256]	[description:Trimethobenzamide is a novel antiemetic which prevents nausea and vomiting in humans. Its actions are unclear but most likely involves the chemoreceptor trigger zone (CTZ)., activity:Unknown]	Trimethobenzamide	https://pubchem.ncbi.nlm.nih.gov/compound/5577
cloud_enamine	Z1551429746	M10	NPSCDD0000921	CCn1cc(C(=O)O)c(=O)c2cc(F)c(N3CCNCC3)nc21	3229	[CHEMBL826]	[description:Enoxacin is a quinolone/fluoroquinolone antibiotic. Enoxacin is bactericidal and its mode of action depends on blocking of bacterial DNA replication by binding itself to an enzyme called DNA gyrase, which allows the untwisting required to replicate one DNA double helix into two., activity:bacterial topoisomerase inhibitor]	Enoxacin	https://pubchem.ncbi.nlm.nih.gov/compound/3229
cloud_enamine	Z1565440323	N10	NPSCDD0000921	O=C1C(CCS(=O)c2ccccc2)C(=O)N(c2ccccc2)N1c1ccccc1	5342		[description:A uricosuric drug that is used to reduce the serum urate levels in gout therapy. It lacks anti-inflammatory, analgesic, and diuretic properties., activity:organic anion transporter inhibitor]	Sulfinpyrazone	https://pubchem.ncbi.nlm.nih.gov/compound/5342
cloud_enamine	Z68563450	O10	NPSCDD0000921	COc1ccccc1OCC(O)CN1CCN(CC(=O)Nc2c(C)cccc2C)CC1	56959	[CHEMBL1404]	[description:Ranolazine has antianginal and anti-ischemic effects that do not depend upon reductions in heart rate or blood pressure. It is the first new anti-anginal developed in over 20 years., activity:Sodium channel protein type IV alpha subunit blocker;Sodium channel protein type V alpha subunit blocker]	Ranolazine	https://pubchem.ncbi.nlm.nih.gov/compound/56959
cloud_enamine	Z1551900340	P10	NPSCDD0000921	CCCNC1CCc2nc(N)sc2C1.Cl.Cl.O	22726023	[CHEMBL76399]	[description:Pramipexole is a nonergot dopamine agonist with high relative in vitro specificity and full intrinsic activity at the D2 subfamily of dopamine receptors, binding with higher affinity to D3 than to D2 or D4 receptor subtypes., activity:dopamine receptor agonist]	Pramipexole hydrate dihydrochloride	https://pubchem.ncbi.nlm.nih.gov/compound/22726023
cloud_enamine	Z2335631781	A11	NPSCDD0000921	CC1(C)CC1C(=O)NC(=CCCCCSCC(N)C(=O)O)C(=O)O	104867		[description:Cilastatin is a renal dehydropeptidase-I and leukotriene D4 dipeptidase inhibitor. Since the antibiotic, imipenem, is hydrolyzed by dehydropeptidase-I, which resides in the brush border of the renal tubule, cilastatin is administered with imipenem to increase its effectiveness., activity:renal dipeptidase inhibitor]	Cilastatin	https://pubchem.ncbi.nlm.nih.gov/compound/104867
cloud_enamine	Z641623606	B11	NPSCDD0000921	CCN(CC)C(=O)N1CCN(C)CC1	3052	[CHEMBL684]	[description:Diethylcarbamazine is an anthelmintic drug that does not resemble other antiparasitic compounds. It is a synthetic organic compound which is highly specific for several parasites and does not contain any toxic metallic elements., activity:Nematode GABA-A receptor positive modulator]	Diethylcarbamazine	https://pubchem.ncbi.nlm.nih.gov/compound/3052
cloud_enamine	Z2216208641	C11	NPSCDD0000921	NCCC(O)(P(=O)([O-])O)P(=O)([O-])O.O.O.O.O.O.[Na+].[Na+]	60342	[CHEMBL3989401,CHEMBL834]	[description:Pamidronate is in a class of drugs called bisphosphonates. Pamidronate reduces breakdown of the bones., activity:osteoclastic proton pump inhibitor; protein-tyrosine phosphatase inhibitor]	Pamidronate sodium pentahydrate	https://pubchem.ncbi.nlm.nih.gov/compound/60342
cloud_enamine	Z56755651	D11	NPSCDD0000921	CC(C)C(=O)Nc1ccc([N+](=O)[O-])c(C(F)(F)F)c1	3397	[CHEMBL806]	[description:Flutamide is a nonsteroidal antiandrogen that blocks the action of both endogenous and exogenous testosterone by binding to the androgen receptor., activity:androgen receptor antagonist]	Flutamide	https://pubchem.ncbi.nlm.nih.gov/compound/3397
cloud_enamine	Z1551429745	E11	NPSCDD0000921	Cc1nnc(C(=O)NC(C)(C)c2nc(C(=O)NCc3ccc(F)cc3)c(O)c(=O)n2C)o1	54671008	[CHEMBL254316]	[description:Raltegravir targets integrase, an HIV enzyme that integrates the viral genetic material into human chromosomes, a critical step in the pathogenesis of HIV., activity:viral integrase inhibitor]	Raltegravir	https://pubchem.ncbi.nlm.nih.gov/compound/54671008
cloud_enamine	Z56922173	F11	NPSCDD0000921	CCCc1cc(=O)[nH]c(S)n1	657298	[CHEMBL1518]	[description:A thiourea antithyroid agent. Propythiouracil inhibits the synthesis of thyroxine and inhibits the peripheral conversion of throxine to tri-iodothyronine. It is used in the treatment of hyperthyroidism., activity:thyroid peroxidase inhibitor]	Propylthiouracil	https://pubchem.ncbi.nlm.nih.gov/compound/657298
cloud_enamine	Z1618161028	G11	NPSCDD0000921	Cc1nnc(C(C)C)n1C1CC2CCC(C1)N2CCC(NC(=O)C1CCC(F)(F)CC1)c1ccccc1	22570509		[description:Maraviroc is a chemokine receptor antagonist It is an entry inhibitor and works by blocking HIV from entering human cells., activity:chemokine receptor antagonist]	Maraviroc	https://pubchem.ncbi.nlm.nih.gov/compound/22570509
cloud_enamine	Z425389592	H11	NPSCDD0000921	Clc1ccc(C(c2ccccc2Cl)C(Cl)Cl)cc1	4211	[CHEMBL1670]	[description:A derivative of the insecticide dichlorodiphenyldichloroethane that specifically inhibits cells of the adrenal cortex and their production of hormones. It is used to treat adrenocortical tumors and causes CNS damage, but no bone marrow depression., activity:Cytochrome P450 11A1 inhibitor;Cytochrome P450 11B1 inhibitor]	Mitotane	https://pubchem.ncbi.nlm.nih.gov/compound/4211
cloud_enamine	Z1541638524	I11	NPSCDD0000921	Nc1cc(N2CCCCC2)nc(N)[n+]1[O-]	4201	[CHEMBL802,CHEMBL609587,CHEMBL1372483]	[description:Minoxidil is an orally effective direct acting peripheral vasodilator that reduces elevated systolic and diastolic blood pressure by decreasing peripheral vascular resistance., activity:ATP-sensitive inward rectifier potassium channel opener]	Minoxidil	https://pubchem.ncbi.nlm.nih.gov/compound/4201
cloud_enamine	Z1550675464	J11	NPSCDD0000921	Cl.NCCCC(N)(C(=O)O)C(F)F.O	441361	[CHEMBL1201037,CHEMBL830]	[description:Eflornithine prevents hair growth by inhibiting the anagen phase of hair production., activity:protozoal ornithine decarboxylase inhibitor; ornithine decarboxylase inhibitor]	Eflornithine hydrochloride hydrate	https://pubchem.ncbi.nlm.nih.gov/compound/441361
cloud_enamine	Z1514110653	K11	NPSCDD0000921	O=C1CCCC(=O)C1C(=O)c1ccc(C(F)(F)F)cc1[N+](=O)[O-]	115355	[CHEMBL1337]	[description:Nitisinone is a competitive inhibitor of 4-hydroxyphenyl-pyruvate dioxygenase, an enzyme upstream of fumarylacetoacetate hydrolyase (FAH) in the tyrosine catabolic pathway., activity:4-hydroxyphenylpyruvate dioxygenase inhibitor]	Nitisinone	https://pubchem.ncbi.nlm.nih.gov/compound/115355
cloud_enamine	Z1563146114	L11	NPSCDD0000921	COc1cc2c(cc1OC)C1CC(=O)C(CC(C)C)CN1CC2	6018	[CHEMBL117785]	[description:Tetrabenazine is a reversible human vesicular monoamine transporter type 2 inhibitor (Ki = 100 nM)., activity:synaptic vesicular amine transporter inhibitor]	Tetrabenazine	https://pubchem.ncbi.nlm.nih.gov/compound/6018
cloud_enamine	Z1557400138	M11	NPSCDD0000921	Nc1nc(Cl)nc2c1ncn2C1OC(CO)C(O)C1F	354624	[CHEMBL277800]	[description:Clofarabine is a purine nucleoside antimetabolite that is being studied in the treatment of cancer., activity:ribonucleoside-diphosphate reductase inhibitor]	Clofarabine	https://pubchem.ncbi.nlm.nih.gov/compound/354624
cloud_enamine	Z57980178	N11	NPSCDD0000921	Cl.NNc1nncc2ccccc12	9351	[CHEMBL542541,CHEMBL276832]	[description:Hydralazine is a vasodilator, that works by relaxing blood vessels (arterioles more than venules) and increasing the supply of blood and oxygen to the heart while reducing its workload. It also functions as an antioxidant., activity:prolyl hydroxylase inhibitor]	Hydralazine	https://pubchem.ncbi.nlm.nih.gov/compound/9351
cloud_enamine	Z1696861853	O11	NPSCDD0000921	CC(=O)NCCCS(=O)(=O)[O-].CC(=O)NCCCS(=O)(=O)[O-].[Ca+2]	155434	[CHEMBL2068724,CHEMBL1201293]	[description:Acamprosate Calcium is a GABA receptor agonist and modulator of glutamatergic systems., activity:ionotropic glutamate receptor antagonist]	Acamprosate Calcium	https://pubchem.ncbi.nlm.nih.gov/compound/155434
cloud_enamine	Z2588038981	P11	NPSCDD0000921	Nc1nc(=O)c2ncn(COC(CO)CO)c2[nH]1	135398740	[CHEMBL182]	[description:Ganciclovir is a synthetic nucleoside analogue of 2'-deoxyguanosine that inhibits replication of herpes viruses both in vitro and in vivo. Ganciclovir is a prodrug that is structurally similar to acyclovir., activity:viral DNA polymerase inhibitor]	Ganciclovir	https://pubchem.ncbi.nlm.nih.gov/compound/135398740
cloud_enamine	Z1551429741	A12	NPSCDD0000921	COc1cc2ncnc(Nc3ccc(F)c(Cl)c3)c2cc1OCCCN1CCOCC1	123631	[CHEMBL939]	[description:Gefitinib inhibits the epidermal growth factor receptor (EGFR) tyrosine kinase by binding to the adenosine triphosphate (ATP)-binding site of the enzyme. Thus the function of the EGFR tyrosine kinase in activating the Ras signal transduction cascade is inhibited; and malignant cells are inhibited., activity:receptor protein-tyrosine kinase inhibitor]	Gefitinib	https://pubchem.ncbi.nlm.nih.gov/compound/123631
cloud_enamine	Z1550675452	B12	NPSCDD0000921	CCCCc1oc2ccc(NS(C)(=O)=O)cc2c1C(=O)c1ccc(OCCCN(CCCC)CCCC)cc1.Cl	219025	[CHEMBL1201729,CHEMBL184412]	[description:It prolongs the duration of action potential and refractory period in myocardial tissue via inhibition of sodium and potassium channels., activity:voltage-gated potassium channel blocker; voltage-gated sodium channel blocker; voltage-gated calcium channel blocker]	Dronedarone hydrochloride	https://pubchem.ncbi.nlm.nih.gov/compound/219025
cloud_enamine	Z1551429727	C12	NPSCDD0000921	Cc1ccc(NC(=O)c2ccc(CN3CCN(C)CC3)cc2)cc1Nc1nccc(-c2cccnc2)n1	5291	[CHEMBL941]	[description:Imatinib is an antineoplastic agent used to treat chronic myelogenous leukemia., activity:receptor protein-tyrosine kinase inhibitor]	Imatinib	https://pubchem.ncbi.nlm.nih.gov/compound/5291
cloud_enamine	Z1550675457	D12	NPSCDD0000921	CCCc1nc(C(C)(C)O)c(C(=O)OCc2oc(=O)oc2C)n1Cc1ccc(-c2ccccc2-c2nnn[nH]2)cc1	130881	[CHEMBL1200692]	[description:Prodrug metabolised in vivo to Olmesartan, a selective non-peptide angiotensin II type I receptor (AT1) antagonist. Selectively inhibits angiotensin II binding to AT1 receptors in bovine adrenal cortical membranes (IC50 = 7.7 nM), with no effect on AT2 receptors., activity:angiotensin receptor antagonist]	Olmesartan medoxomil	https://pubchem.ncbi.nlm.nih.gov/compound/130881
cloud_enamine	Z1617901126	E12	NPSCDD0000921	CC(C)(O)C(=O)Nc1ccc([N+](=O)[O-])c(C(F)(F)F)c1	91649	[CHEMBL491]	[description:2-hydroxy Flutamide is the major metabolite formed during the metabolism of the non-steroidal antiandrogen flutamide by cytochrome P450 (CYP) isoforms CYP1A2 and CYP3A4., activity:androgen receptor agonist]	Hydroxyflutamide	https://pubchem.ncbi.nlm.nih.gov/compound/91649
cloud_enamine	Z1258578343	F12	NPSCDD0000921	NCC1(CC(=O)O)CCCCC1	3446	[CHEMBL940]	[description:Gabapentin interacts with cortical neurons at auxillary subunits of voltage-sensitive calcium channels. Gabapentin increases the synaptic concentration of GABA, enhances GABA responses at non-synaptic sites in neuronal tissues, and reduces the release of mono-amine neurotransmitters., activity:voltage-gated calcium channel blocker]	Gabapentin	https://pubchem.ncbi.nlm.nih.gov/compound/3446
cloud_enamine	Z1541632805	G12	NPSCDD0000921	COc1ccccc1Oc1c(NS(=O)(=O)c2ccc(C(C)(C)C)cc2)nc(-c2ncccn2)nc1OCCO	104865	[CHEMBL957]	[description:Endothelin-1 (ET-1) is a neurohormone, the effects of which are mediated by binding to ETA and ETB receptors in the endothelium and vascular smooth muscle., activity:endothelin receptor antagonist]	Bosentan	https://pubchem.ncbi.nlm.nih.gov/compound/104865
cloud_enamine	Z1522567176	H12	NPSCDD0000921	COc1cnc(NS(=O)(=O)c2ccc(N)cc2)nc1	5326	[CHEMBL1200359]	[description:Sulfameter is a long-acting sulfonamide antibacterial. It is used as a leprostatic agent in the treatment of urinary tract infections., activity:bacterial dihydropteroate synthase inhibitor]	Sulfameter	https://pubchem.ncbi.nlm.nih.gov/compound/5326
cloud_enamine	Z2471178866	I12	NPSCDD0000921	Nc1nc(NC2CC2)c2ncn(C3C=CC(CO)C3)c2n1.Nc1nc(NC2CC2)c2ncn(C3C=CC(CO)C3)c2n1.O=S(=O)(O)O	9896099		[description:Abacavir is a carbocyclic synthetic nucleoside analogue and an antiviral agent. Intracellularly, abacavir is converted by cellular enzymes to the active metabolite carbovir triphosphate, an analogue of deoxyguanosine-5'-triphosphate (dGTP)., activity:viral reverse transcriptase inhibitor]	Abacavir sulfate	https://pubchem.ncbi.nlm.nih.gov/compound/9896099
cloud_enamine	Z1551429743	J12	NPSCDD0000921	Cn1nnc2c(C(N)=O)ncn2c1=O	5394	[CHEMBL810]	[description:Temozolomide is an imidazotetrazine deritave and an antineoplastic agent. It is a prodrug that has little to no pharmacological activity until it is hydrolyzed in vivo to 5-(3-methyltriazen-1-yl)imidazole-4-carboxamide (MTIC)., activity:DNA alkylator]	Temozolomide	https://pubchem.ncbi.nlm.nih.gov/compound/5394
cloud_enamine	Z1954802024	K12	NPSCDD0000921	CCN(CC)C(=S)[S-].[Na+]	533728	[CHEMBL107217,CHEMBL961]	[description:Diethyldithiocarbamic acid sodium salt trihydrateis a dithiol compound that forms an NO-reactive spin-trapping agent when complexed with Fe2+., activity:spin-trapping agent]	Sodium Diethyldithiocarbamate Trihydrate	https://pubchem.ncbi.nlm.nih.gov/compound/533728
cloud_enamine	Z1259192074	L12	NPSCDD0000921	OCCN(CCO)c1nc(N2CCCCC2)c2nc(N(CCO)CCO)nc(N3CCCCC3)c2n1	3108	[CHEMBL932]	[description:Dipyridamole, a non-nitrate coronary vasodilator that also inhibits platelet aggregation, is combined with other anticoagulant drugs, such as warfarin, to prevent thrombosis in patients with valvular or vascular disorders., activity:phosphodiesterase inhibitor]	Dipyridamole	https://pubchem.ncbi.nlm.nih.gov/compound/3108
cloud_enamine	Z1522568219	M12	NPSCDD0000921	Cc1[nH]c(=O)c(C#N)cc1-c1ccncc1	4197	[CHEMBL189]	[description:Milrinone inhibits erythrocyte phosphodiesterase, resulting in an increase in erythrocyte cAMP (Cyclic adenosine monophosphate) activity., activity:phosphodiesterase inhibitor]	Milrinone	https://pubchem.ncbi.nlm.nih.gov/compound/4197
cloud_enamine	Z1550648769	N12	NPSCDD0000921	CCCCNc1cc(C(=O)O)cc(S(N)(=O)=O)c1Oc1ccccc1	2471	[CHEMBL1072]	[description:Bumetanide is a loop diuretic of the sulfamyl category to treat heart failure. Bumetanide interferes with renal cAMP and/or inhibits the sodium-potassium ATPase pump., activity:bumetanide sensitive sodium-potassium-chloride cotransporter inhibitor]	Bumetanide	https://pubchem.ncbi.nlm.nih.gov/compound/2471
cloud_enamine	Z57902203	O12	NPSCDD0000921	O=C(Nc1ccc([N+](=O)[O-])cc1Cl)c1cc(Cl)ccc1O	4477	[CHEMBL1448]	[description:Niclosamide is an antihelminth used against tapeworm infections., activity:DNA inhibitor]	Niclosamide	https://pubchem.ncbi.nlm.nih.gov/compound/4477
cloud_enamine	Z1557399790	P12	NPSCDD0000921	COc1cccc2c1C(=O)c1c(O)c3c(c(O)c1C2=O)CC(O)(C(=O)CO)CC3OC1CC(N)C(O)C(C)O1.Cl	21584061	[CHEMBL584759,CHEMBL263733]	[description:Doxorubicin is anthracycline antibiotic, an anticancer drug. It is a substrate of MRP1 which was first cloned from a DOX-resistant lung cancer cell line., activity:DNA intercalator; topoisomerase inhibitor]	Doxorubicin hydrochloride	https://pubchem.ncbi.nlm.nih.gov/compound/21584061
cloud_enamine	Z2216208644	A13	NPSCDD0000921	CC(=O)OC1(C(C)=O)CCC2C3CCC4=CC(=O)CCC4=C3C(c3ccc(N(C)C)cc3)CC21C	13559282		[description:Ulipristal acetate is a selective, reversible progestin receptor modulator and its tissue targets include the uterus, cervix, ovaries, and hypothalamus., activity:progesterone receptor agonist; progesterone receptor antagonist]	Ulipristal Acetate	https://pubchem.ncbi.nlm.nih.gov/compound/13559282
cloud_enamine	Z256708940	B13	NPSCDD0000921	O=C(O)c1cnccn1	1047	[CHEMBL613]	[description:Pyrazinoic acid is a pyrazinamide metabolite., activity:fatty acid synthase inhibitor]	Pyrazinoic Acid	https://pubchem.ncbi.nlm.nih.gov/compound/1047
cloud_enamine	Z1592709025	C13	NPSCDD0000921	I.N=C(N)NCC1COC2(CCCCC2)O1	71758509	[CHEMBL1037]	[description:Guanadrel is a postganglionic adrenergic blocking agent., activity:norepinephrine transporter substrate]	Guanadrel hydroiodide	https://pubchem.ncbi.nlm.nih.gov/compound/71758509
cloud_enamine	Z57727844	D13	NPSCDD0000921	CC(C)(Oc1ccc(Cl)cc1)C(=O)O	2797	[CHEMBL683]	[description:Clofibric acid is a compound that reduces cholesterol levels in blood through diminishing the activity of NADPH., activity:peroxisome proliferator-activated receptor alpha agonist]	Clofibric Acid	https://pubchem.ncbi.nlm.nih.gov/compound/2797
cloud_enamine	Z2037281137	E13	NPSCDD0000921	CCCCC(F)(F)C1(O)CCC2C(CC(=O)C2CCCCCCC(=O)O)O1	22055035		[description:Lubiprostone is a bicyclic fatty acid metabolite analog of Prostaglandin E1. It activates specific chloride channels in the gastrointestinal tract to stimulate intestinal fluid secretion, and increase gastrointestinal transit., activity:voltage-gated chloride channel activator]	Lubiprostone	https://pubchem.ncbi.nlm.nih.gov/compound/22055035
cloud_enamine	Z57183224	F13	NPSCDD0000921	O=c1[nH]c2cc(Cl)ccc2o1	2733	[CHEMBL1371]	[description:A centrally acting central muscle relaxant with sedative properties., activity:Intermediate conductance calcium-activated potassium channel protein 4 opener;]	Chlorzoxazone	https://pubchem.ncbi.nlm.nih.gov/compound/2733
cloud_enamine	Z1583819801	G13	NPSCDD0000921	C[N+](C)(C)CCOC(=O)CCOC(=O)CC[N+](C)(C)C.O.O.[Cl-].[Cl-]	71757545		[description:Succinylcholine is a depolarizing skeletal muscle relaxant. As does acetylcholine, it combines with the cholinergic receptors of the motor end plate to produce depolarization., activity:nicotinic acetylcholine receptor antagonist]	Succinylcholine Chloride Dihydrate	https://pubchem.ncbi.nlm.nih.gov/compound/71757545
cloud_enamine	Z106952910	H13	NPSCDD0000921	Cc1cc(C)cc(OCC2CNC(=O)O2)c1	15459	[CHEMBL1079604]	[description:Metaxalone is a skeletal muscle relaxant indicated as an adjunct to rest, physical therapy, and other measures for the relief of discomforts associated with acute, painful musculoskeletal conditions., activity:muscle relaxant]	Metaxalone	https://pubchem.ncbi.nlm.nih.gov/compound/15459
cloud_enamine	Z1541662176	I13	NPSCDD0000921	CCN(CC)CCCC(C)Nc1ccnc2cc(Cl)ccc12.O=P(O)(O)O.O=P(O)(O)O	64927	[CHEMBL58510,CHEMBL76]	[description:Chloroquine is the prototype anti malarial drug, most widely used to treat all types of malaria except for disease caused by chloroquine resistantÃ‚Â Plasmodium falciparum., activity:Ferriprotoporphyrin IX inhibitor]	Chloroquine phosphate	https://pubchem.ncbi.nlm.nih.gov/compound/64927
cloud_enamine	Z1550648755	J13	NPSCDD0000921	Nc1nnc(-c2cccc(Cl)c2Cl)c(N)n1	3878	[CHEMBL741]	[description:Lamotrigine is an anticonvulsant drug used in the treatment of epilepsy and bipolar disorder., activity:voltage-gated sodium channel blocker]	Lamotrigine	https://pubchem.ncbi.nlm.nih.gov/compound/3878
cloud_enamine	Z1563146243	K13	NPSCDD0000921	Cc1ccccc1C(=O)Nc1ccc(C(=O)N2CCCC(O)c3cc(Cl)ccc32)c(C)c1	216237	[CHEMBL344159]	[description:Tolvaptan is a selective and competitive arginine vasopressin receptor 2 antagonist., activity:vasopressin receptor antagonist]	Tolvaptan	https://pubchem.ncbi.nlm.nih.gov/compound/216237
cloud_enamine	Z271004650	L13	NPSCDD0000921	Cn1c(=O)c2[nH]cnc2n(C)c1=O	2153	[CHEMBL190]	[description:Theophylline, an xanthine derivative chemically similar to caffeine and theobromine, is used to treat asthma and bronchospasm., activity:adenosine receptor antagonist; phosphodiesterase inhibitor]	Theophylline	https://pubchem.ncbi.nlm.nih.gov/compound/2153
cloud_enamine	Z2901372938	M13	NPSCDD0000921	Cl.NCC(CC(=O)O)c1ccc(Cl)cc1	6602720	[CHEMBL1897150,CHEMBL701]	[description:Baclofen is a direct agonist at GABAB receptors., activity:metabotropic GABA receptor agonist]	Baclofen hydrochloride	https://pubchem.ncbi.nlm.nih.gov/compound/6602720
cloud_enamine	Z1551429736	N13	NPSCDD0000921	Clc1ccc2c(c1)C(N1CCNCC1)=Nc1ccccc1O2	2170	[CHEMBL1113]	[description:Amoxapine is a tricyclic dibenzoxazepine (an N-aryl piperazine) which acts similarly to several other tricyclic antidepressants; amoxapine inhibits GLYT2a transport activity with IC50 of 92 M., activity:norepinephrine transporter inhibitor]	Amoxapine	https://pubchem.ncbi.nlm.nih.gov/compound/2170
cloud_enamine	Z1557399789	O13	NPSCDD0000921	CC(C)CN(CC(O)C(Cc1ccccc1)NC(=O)OC1CCOC1)S(=O)(=O)c1ccc(N)cc1	2177	[CHEMBL195725]	[description:Amprenavir is a first generation inhibitor of the HIV-1 aspartic protease (Ki = 0.04 nM) that blocks replication of HIV-1 in the human T cell MT-4 cell line (IC50 = 150 nM) as well as in peripheral blood lymphocytes (IC50 = 80 nM)., activity:viral protease inhibitor]	Amprenavir	https://pubchem.ncbi.nlm.nih.gov/compound/2177
cloud_enamine	Z235288747	P13	NPSCDD0000921	c1ccc2[nH]c(-c3cscn3)nc2c1	5430	[CHEMBL625]	[description:Thiabendazole is a fungicide and parasiticide. It is also a chelating agent, which means that it is used medicinally to bind metals in cases of metal poisoning, such as lead poisoning, mercury poisoning or antimony poisoning., activity:Tubulin inhibitor]	Thiabendazole	https://pubchem.ncbi.nlm.nih.gov/compound/5430
cloud_enamine	Z1541638526	A14	NPSCDD0000921	CC(C)NCC(O)c1ccc(O)c(O)c1.Cl	5807	[CHEMBL1711,CHEMBL434]	[description:Isoproterenol is a relatively selective beta2-adrenergic bronchodilator., activity:adrenergic receptor agonist]	Isoproterenol hydrochloride	https://pubchem.ncbi.nlm.nih.gov/compound/5807
cloud_enamine	Z1245537944	B14	NPSCDD0000921	C1CNCCN1	4837	[CHEMBL1412]	[description:Piperazine is a GABA receptor agonist., activity:metabotropic GABA receptor agonist]	Piperazine	https://pubchem.ncbi.nlm.nih.gov/compound/4837
cloud_enamine	Z58981801	C14	NPSCDD0000921	NNC(=O)c1ccncc1	3767	[CHEMBL64]	[description:Isoniazid is a bactericidal agent active against organisms of the genus Mycobacterium, specifically M. tuberculosis, M. bovis and M. kansasii. It is a prodrug and must be activated by bacterial catalase., activity:bacterial InhA inhibitor]	Isoniazid	https://pubchem.ncbi.nlm.nih.gov/compound/3767
cloud_enamine	Z1550648770	D14	NPSCDD0000921	O=C1C(CCC(O)c2ccc(F)cc2)C(c2ccc(O)cc2)N1c1ccc(F)cc1	4979942	[CHEMBL1455301]	[description:Ezetimibe is an anti-hyperlipidemic medication which is used to lower cholesterol levels. Specifically, it appears to bind to a critical mediator of cholesterol absorption, the Niemann-Pick C1-Like 1 (NPC1L1) protein on the gastrointestinal tract epithelial cells as well as in hepatocytes., activity:Niemann-Pick C1-Like 1 protein inhibitor]	Ezetimibe	https://pubchem.ncbi.nlm.nih.gov/compound/4979942
cloud_enamine	Z1617901128	E14	NPSCDD0000921	CC(N)(Cc1ccc(O)cc1)C(=O)O	3125	[CHEMBL1330596]	[description:Metyrosine inhibits tyrosine hydroxylase, which catalyzes the first transformation in catecholamine biosynthesis, i.e., the conversion of tyrosine to dihydroxyphenylalanine (DOPA)., activity:tyrosine 3-monooxygenase inhibitor]	Metyrosine	https://pubchem.ncbi.nlm.nih.gov/compound/3125
cloud_enamine	Z1551429732	F14	NPSCDD0000921	CNS(=O)(=O)Cc1ccc2[nH]cc(CCN(C)C)c2c1.O=C(O)CCC(=O)O	59772	[CHEMBL1201150,CHEMBL128]	[description:Sumatriptan, an antimigraine drug, is a selective agonist of vascular serotonin ((5-hydroxytryptamine; 5-HT) type 1-like receptors, likely the 5-HT1D and 5-HT1B subtypes)., activity:serotonin receptor agonist]	Sumatriptan succinate	https://pubchem.ncbi.nlm.nih.gov/compound/59772
cloud_enamine	Z2379810087	G14	NPSCDD0000921	CC1CCC2C(C)C(O)OC3OC4(C)CCC1C32OO4	540327	[CHEMBL600715]	[description:Dihydroartemisinin (DHA) is an active metabolite of the antimalarial drugs artemether and artesunate., activity:antimalarial]	Dihydroartemisinin	https://pubchem.ncbi.nlm.nih.gov/compound/540327
cloud_enamine	Z1550648753	H14	NPSCDD0000921	Nc1ccn(C2CCC(CO)O2)c(=O)n1	5718	[CHEMBL18537]	[description:Zalcitabine is a nucleoside reverse transcriptase inhibitor (NRTI) with activity against Human Immunodeficiency Virus Type 1 (HIV-1). Within cells, zalcitabine is converted to its active metabolite, dideoxycytidine 5'-triphosphate (ddCTP), by the sequential action of cellular enzymes., activity:viral reverse transcriptase inhibitor]	Zalcitabine	https://pubchem.ncbi.nlm.nih.gov/compound/5718
cloud_enamine	Z1583387392	I14	NPSCDD0000921	CN(C)CCC(c1ccc(Cl)cc1)c1ccccn1.O=C(O)C=CC(=O)O	8231	[CHEMBL505]	[description:Dexchlorpheniramine is an antihistamine with anticholinergic properties used to treat allergic conditions such as hay fever or urticaria. It is the pharmacologically active dextrorotatory isomer of chlorpheniramine., activity:histamine receptor antagonist]	Dexchlorpheniramine maleate	https://pubchem.ncbi.nlm.nih.gov/compound/8231
cloud_enamine	Z1551900864	J14	NPSCDD0000921	CCN(CCO)CCCC(C)Nc1ccnc2cc(Cl)ccc12.O=S(=O)(O)O	12947	[CHEMBL1690,CHEMBL1535]	[description:Hydroxychloroquine possesses antimalarial properties and also exerts a beneficial effect in lupus erythematosus (chronic discoid or systemic) and acute or chronic rheumatoid arthritis., activity:toll-like receptor antagonist]	Hydroxychloroquine sulfate	https://pubchem.ncbi.nlm.nih.gov/compound/12947
cloud_enamine	Z1550648758	K14	NPSCDD0000921	CCc1c2c(nc3ccc(OC(=O)N4CCC(N5CCCCC5)CC4)cc13)-c1cc3c(c(=O)n1C2)COC(=O)C3(O)CC.Cl	357467	[CHEMBL10456]	[description:Irinotecan is an antineoplastic enzyme inhibitor primarily used in the treatment of colorectal cancer. Irinotecan inhibits the action of topoisomerase I., activity:topoisomerase inhibitor]	Irinotecan hydrochloride	https://pubchem.ncbi.nlm.nih.gov/compound/357467
cloud_enamine	Z262221794	L14	NPSCDD0000921	Cl.NCCc1ccc(O)c(O)c1	65340	[CHEMBL1557,CHEMBL59]	[description:Dopamine is a natural catecholamine formed by the decarboxylation of 3,4-dihydroxyphenylalanine (DOPA)., activity:dopamine receptor agonist]	Dopamine hydrochloride	https://pubchem.ncbi.nlm.nih.gov/compound/65340
cloud_enamine	Z1550675462	M14	NPSCDD0000921	Cl.O=c1n(CCCN2CCN(c3cccc(Cl)c3)CC2)nc2ccccn12	62935	[CHEMBL1200798,CHEMBL621]	[description:Trazodone is an antidepressant and hypnotic chemically unrelated to tricyclic, tetracyclic, or other known antidepressant agents., activity:serotonin transporter inhibitor]	Trazodone hydrochloride	https://pubchem.ncbi.nlm.nih.gov/compound/62935
cloud_enamine	Z275128052	N14	NPSCDD0000921	O=c1[nH]cc(F)c(=O)[nH]1	3385	[CHEMBL185]	[description:Fluorouracil is an antineoplastic anti-metabolite., activity:thymidylate synthase inhibitor]	5-Fluorouracil	https://pubchem.ncbi.nlm.nih.gov/compound/3385
cloud_enamine	Z1550675453	O14	NPSCDD0000921	Cl.O=C1CC2(CCCC2)CC(=O)N1CCCCN1CCN(c2ncccn2)CC1	36431	[CHEMBL1200399,CHEMBL49]	[description:An anxiolytic agent and a serotonin receptor agonist belonging to the azaspirodecanedione class of compounds. Its structure is unrelated to those of the benzodiazepines, but it has an efficacy comparable to diazepam., activity:serotonin receptor agonist]	Buspirone hydrochloride	https://pubchem.ncbi.nlm.nih.gov/compound/36431
cloud_enamine	Z1550675456	P14	NPSCDD0000921	CCOC(=O)C1=CC(OC(CC)CC)C(NC(C)=O)C(N)C1.O=P(O)(O)O	21904351	[CHEMBL1619541]	[description:Oseltamivir is an antiviral drug, a neuraminidase inhibitor used in the treatment and prophylaxis of both influenza A and influenza B., activity:viral neuraminidase inhibitor]	Oseltamivir phosphate	https://pubchem.ncbi.nlm.nih.gov/compound/21904351
cloud_enamine	Z1558572528	A15	NPSCDD0000921	Br.COc1ccc2c3c1OC1CC(O)C=CC31CCN(C)C2	21946319	[CHEMBL1623394]	[description:Galantamine is a phenanthrene alkaloid and a reversible, competitive acetylcholinesterase inhibitor., activity:acetylcholinesterase inhibitor]	Galantamine hydrobromide	https://pubchem.ncbi.nlm.nih.gov/compound/21946319
cloud_enamine	Z277559108	B15	NPSCDD0000921	CC(=O)Nc1nnc(S(N)(=O)=O)s1	1986	[CHEMBL20]	[description:Acetazolamide is a potent carbonic anhydrase inhibitor, effective in the control of fluid secretion, in the treatment of certain convulsive disorders and in the promotion of diuresis in instances of abnormal fluid retention., activity:carbonic anhydrase inhibitor]	Acetazolamide	https://pubchem.ncbi.nlm.nih.gov/compound/1986
cloud_enamine	Z1550648768	C15	NPSCDD0000921	Cl.c1ccc(CC2=NCCN2)cc1	6048	[CHEMBL1689,CHEMBL770]	[description:Tolazoline has moderate alpha-adrenergic blocking activity and has histamine agonist activity. Tolazoline usually reduces pulmonary arterial pressure and vascular resistance., activity:adrenergic receptor antagonist]	Tolazoline hydrochloride	https://pubchem.ncbi.nlm.nih.gov/compound/6048
cloud_enamine	Z2244578658	D15	NPSCDD0000921	CN(C)C(N)=NC(=N)N.Cl	14219	[CHEMBL1703,CHEMBL1431]	[description:Metformin is an oral antihyperglycemic agent that improves glucose tolerance in patients with NIDDM, lowering both basal and postprandial plasma glucose., activity:non-specific serine-threonine protein kinase activator]	Metformin hydrochloride	https://pubchem.ncbi.nlm.nih.gov/compound/14219
cloud_enamine	Z1617901125	E15	NPSCDD0000921	CC(NC(=Nc1ccncc1)NC#N)C(C)(C)C.O	55329	[CHEMBL1200338,CHEMBL1159]	[description:Pinacidil is a cyanoguanidine drug that opens ATP-sensitive potassium channels producing peripheral vasodilatation of arterioles., activity:ATP-sensitive inward rectifier potassium channel opener]	Pinacidil hydrate	https://pubchem.ncbi.nlm.nih.gov/compound/55329
cloud_enamine	Z33546644	F15	NPSCDD0000921	NC(=O)c1cnccn1	1046	[CHEMBL614]	[description:Pyrazinamide kills or stops the growth of certain bacteria that cause tuberculosis., activity:bacterial fatty acid synthase inhibitor]	Pyrazinamide	https://pubchem.ncbi.nlm.nih.gov/compound/1046
cloud_enamine	Z2285376546	G15	NPSCDD0000921	CCCCN(CCCC)CCC(O)c1cc2c(Cl)cc(Cl)cc2c2cc(C(F)(F)F)ccc12.Cl	37392	[CHEMBL1200901,CHEMBL1107]	[description:Halofantrine is a synthetic antimalarial which acts as a blood schizonticide., activity:Ferriprotoporphyrin IX inhibitor]	Halofantrine hydrochloride	https://pubchem.ncbi.nlm.nih.gov/compound/37392
cloud_enamine	Z1245635850	H15	NPSCDD0000921	CCCSc1ccc2nc(NC(=O)OC)[nH]c2c1	2082	[CHEMBL1483]	[description:Albendazole is a broad-spectrum anthelmintic. The principal mode of action for albendazole is by its inhibitory effect on tubulin polymerization which results in the loss of cytoplasmic microtubules., activity:fungal tubulin polymerization inhibitor]	Albendazole	https://pubchem.ncbi.nlm.nih.gov/compound/2082
cloud_enamine	Z1172269406	I15	NPSCDD0000921	COc1cc2nc(N3CCN(C(=O)C4CCCO4)CC3)nc(N)c2cc1OC	5401	[CHEMBL611]	[description:Terazosin is a selective alpha1-antagonist used for treatment of symptoms of benign prostatic hyperplasia (BPH). It also acts to lower blood pressure, so it is a drug of choice for men with hypertension and prostate enlargement., activity:adrenergic receptor antagonist]	Terazosin	https://pubchem.ncbi.nlm.nih.gov/compound/5401
cloud_enamine	Z57931197	J15	NPSCDD0000921	CN(C)c1nc(N(C)C)nc(N(C)C)n1	2123	[CHEMBL1455]	[description:Altretamine is a novel antineoplastic agent., activity:DNA alkylator]	Altretamine	https://pubchem.ncbi.nlm.nih.gov/compound/2123
cloud_enamine	Z2433066075	K15	NPSCDD0000921	O=[N+]([O-])OC1COC2C(O[N+](=O)[O-])COC12	3780		[description:Isosorbide Dinitrate is a moderate to long acting oral organic nitrate used for the relief and prophylactic management of angina pectoris., activity:guanylate cyclase activator]	Isosorbide Dinitrate	https://pubchem.ncbi.nlm.nih.gov/compound/3780
cloud_enamine	Z1563146218	L15	NPSCDD0000921	CCC(C)n1ncn(-c2ccc(N3CCN(c4ccc(OCC5COC(Cn6cncn6)(c6ccc(Cl)cc6Cl)O5)cc4)CC3)cc2)c1=O	3793	[CHEMBL64391]	[description:Itraconazole is an imidazole/triazole type antifungal agent., activity:fungal lanosterol 14-alpha demethylase inhibitor]	Itraconazole	https://pubchem.ncbi.nlm.nih.gov/compound/3793
cloud_enamine	Z2471178869	M15	NPSCDD0000921	COc1cc(N)c(Cl)cc1C(=O)NC1CCN(CCCOc2ccc(F)cc2)CC1OC	2769	[CHEMBL560739,CHEMBL1729]	[description:Cisapride is a parasympathomimetic which acts as a serotonin 5-HT4 agonist., activity:serotonin receptor agonist]	Cisapride	https://pubchem.ncbi.nlm.nih.gov/compound/2769
cloud_enamine	Z1563146205	N15	NPSCDD0000921	CC12CCC(=O)C=C1C=CC1C2CCC2(C)C1CCC21CCC(=O)O1	319260		[description:Mineralocorticoid receptor antagonist. Active metabolite of spironolactone., activity:mineralocorticoid receptor antagonist]	Canrenone	https://pubchem.ncbi.nlm.nih.gov/compound/319260
cloud_enamine	Z1541632803	O15	NPSCDD0000921	Cl.N=C(N)NC(=O)c1nc(Cl)c(N)nc1N.O.O	68540	[CHEMBL1398126,CHEMBL945]	[description:Amiloride, an antikaliuretic-diuretic agent, is a pyrazine-carbonyl-guanidine that is unrelated chemically to other known antikaliuretic or diuretic agents., activity:amiloride-sensitive sodium channel inhibitor]	Amiloride hydrochloride dihydrate	https://pubchem.ncbi.nlm.nih.gov/compound/68540
cloud_enamine	Z2569252111	P15	NPSCDD0000921	O.S=c1nc[nH]c2nc[nH]c12	2724350	[CHEMBL1200751,CHEMBL1425]	[description:Mercaptopurine is one of a large series of purine analogues which interfere with nucleic acid biosynthesis and has been found active against human leukemias., activity:ribonucleoside-diphosphate reductase inhibitor]	6-Mercaptopurine hydrate	https://pubchem.ncbi.nlm.nih.gov/compound/2724350
cloud_enamine	Z1550648764	A16	NPSCDD0000921	Cl.c1ccc(C2CN3CCSC3=N2)cc1	68628	[CHEMBL554891,CHEMBL277775]	[description:Levamisole is an anthelmintic, it probably works by targeting the nematode nicotinergic acetylcholine receptor. Levamisole is an immunostimulant which has been shown to increase NK cells and activated T-cells in patients receiving this adjuvantly along with 5FU for Stage III colon cancer., activity:helminthic nicotinic acetylcholine receptor agonist]	Levamisole hydrochloride	https://pubchem.ncbi.nlm.nih.gov/compound/68628
cloud_enamine	Z1551900341	B16	NPSCDD0000921	CC(=O)SC1CC2=CC(=O)CCC2(C)C2CCC3(C)C(CCC34CCC(=O)O4)C12	5267	[CHEMBL1562223]	[description:Spironolactone is a potent antagonist of the androgen receptor with IC50 of 77 nM., activity:mineralocorticoid receptor antagonist]	Spironolactone	https://pubchem.ncbi.nlm.nih.gov/compound/5267
cloud_enamine	Z1522566619	C16	NPSCDD0000921	Nc1ccn(C2OC(CO)C(O)C2O)c(=O)n1	596	[CHEMBL78]	[description:Cytarabine is an antineoplastic anti-metabolite used in the treatment of several forms of leukemia including acute myelogenous leukemia and meningeal leukemia., activity:DNA polymerase inhibitor]	Cytarabine	https://pubchem.ncbi.nlm.nih.gov/compound/596
cloud_enamine	Z275128596	D16	NPSCDD0000921	Nc1nc(N)c2nc(-c3ccccc3)c(N)nc2n1	5546	[CHEMBL585]	[description:Triamterene, a relatively weak, potassium-sparing diuretic and antihypertensive, is used in the management of hypokalemia., activity:amiloride-sensitive sodium channel inhibitor]	Triamterene	https://pubchem.ncbi.nlm.nih.gov/compound/5546
cloud_enamine	Z1552187007	E16	NPSCDD0000921	CC(C(=O)[O-])c1cccc(Oc2ccccc2)c1.CC(C(=O)[O-])c1cccc(Oc2ccccc2)c1.O.O.[Ca+2]	64747	[CHEMBL2103736,CHEMBL1297]	[description:Fenoprofen is a propionic acid derivative with analgesic, antiinflammatory and antipyretic properties. Fenoprofen inhibits prostaglandin synthesis by decreasing the enzyme needed for biosynthesis., activity:cyclooxygenase inhibitor]	Fenoprofen calcium dihydrate	https://pubchem.ncbi.nlm.nih.gov/compound/64747
cloud_enamine	Z276508890	F16	NPSCDD0000921	CS(=O)(=O)OCCCCOS(C)(=O)=O	2478	[CHEMBL820]	[description:Busulfan is an antineoplastic in the class of alkylating agents and is used to treat various forms of cancer., activity:DNA alkylator]	Busulfan	https://pubchem.ncbi.nlm.nih.gov/compound/2478
cloud_enamine	Z2241981870	G16	NPSCDD0000921	CCC(CC)OC1C=C(C(=O)O)CC(N)C1NC(C)=O.O=C(O)C(O)C(O)C(=O)O	71929454		[description:Oseltamivir Acid is a metabolite of oseltamivir, an antiviral compound. It acts as an inhibitor of influenza neuraminidases A and B (IC50 = 0.1 to 4.9 nM for both enzymes), in this way preventing virus budding and release., activity:neuraminidase inhibitor]	Oseltamivir acid tartrate	https://pubchem.ncbi.nlm.nih.gov/compound/71929454
cloud_enamine	Z271004890	H16	NPSCDD0000921	CN1C(=O)CCS(=O)(=O)C1c1ccc(Cl)cc1	2717	[CHEMBL1200714]	[description:Chlormezanone is a non-benzodiazepine muscle relaxant., activity:ionotropic GABA receptor agonist]	Chlormezanone	https://pubchem.ncbi.nlm.nih.gov/compound/2717
cloud_enamine	Z1551429725	I16	NPSCDD0000921	CC(c1cc2ccccc2s1)N(O)C(N)=O	60490	[CHEMBL93]	[description:Zileuton is an asthma drug that differs chemically and pharmacologically from other antiasthmatic agents. It blocks leukotriene synthesis by inhibiting 5-lipoxygenase, an enzyme of the eicosanoid synthesis pathway., activity:leukotriene synthase inhibitor]	Zileuton	https://pubchem.ncbi.nlm.nih.gov/compound/60490
cloud_enamine	Z2144222809	J16	NPSCDD0000921	CN(C)C1C(O)=C(C(N)=O)C(=O)C2(O)C(O)=C3C(=O)c4c(O)cccc4C(C)(O)C3CC12	54685734	[CHEMBL1315061,CHEMBL1970834]	[description:Tetracycline is a short-acting antibiotic that inhibits bacterial growth by inhibiting translation., activity:bacterial ribosome inhibitor]	Tetracycline	https://pubchem.ncbi.nlm.nih.gov/compound/54685734
cloud_enamine	Z1563146097	K16	NPSCDD0000921	Cl.OC(c1cc(C(F)(F)F)nc2c(C(F)(F)F)cccc12)C1CCCCN1	441362	[CHEMBL535650,CHEMBL416956]	[description:Mefloquine is an antimalarial agent which acts as a blood schizonticide. Mefloquine is active against the erythrocytic stages of Plasmodium species., activity:Ferriprotoporphyrin IX inhibitor]	Mefloquine hydrochloride	https://pubchem.ncbi.nlm.nih.gov/compound/441362
cloud_enamine	Z1551429742	L16	NPSCDD0000921	CC(=O)OC12COC1CC(O)C1(C)C(=O)C(O)C3=C(C)C(OC(=O)C(O)C(NC(=O)OC(C)(C)C)c4ccccc4)CC(O)(C(OC(=O)c4ccccc4)C21)C3(C)C	3143		[description:Docetaxel is a taxoid antineoplastic agent. It promotes the assembly of microtubules from tubulin dimers and stabilizes microtubules by preventing depolymerization., activity:tubulin depolymerization inhibitor]	Docetaxel	https://pubchem.ncbi.nlm.nih.gov/compound/3143
cloud_enamine	Z1541638518	M16	NPSCDD0000921	CC(C)NCC(O)COc1ccc(CC(N)=O)cc1	2249	[CHEMBL24]	[description:Atenolol competes with sympathomimetic neurotransmitters such as catecholamines for binding at beta(1)-adrenergic receptors in the heart and vascular smooth muscle, inhibiting sympathetic stimulation., activity:adrenergic receptor antagonist]	Atenolol	https://pubchem.ncbi.nlm.nih.gov/compound/2249
cloud_enamine	Z2754492658	N16	NPSCDD0000921	NC(CCC(=O)NC(CSN=O)C(=O)NCC(=O)O)C(=O)O	3514		[description:S-Nitrosoglutathione (GSNO) is an endogenous S-nitrosothiol (SNO) that plays a critical role in nitric oxide (NO) signaling and is a source of bioavailable NO., activity:sarcoplasmic reticulum-bound creatine kinase inhibitor]	S-Nitrosoglutathione	https://pubchem.ncbi.nlm.nih.gov/compound/3514
cloud_enamine	Z1558572529	O16	NPSCDD0000921	O=C(O)CCCc1ccc(N(CCCl)CCCl)cc1	2708	[CHEMBL515]	[description:A nitrogen mustard alkylating agent used as antineoplastic agent for the treatment of various malignant and nonmalignant diseases., activity:DNA alkylator]	Chlorambucil	https://pubchem.ncbi.nlm.nih.gov/compound/2708
cloud_enamine	Z2568712703	P16	NPSCDD0000921	CCCCN(CCCC)CC(O)c1cc(Cl)cc2c1-c1ccc(Cl)cc1C2=Cc1ccc(Cl)cc1	108031	[CHEMBL3191144]	[description:Lumefantrine is a blood schizonticide active against erythrocytic stages of Plasmodium falciparum., activity:Ferriprotoporphyrin IX inhibitor]	Lumefantrine	https://pubchem.ncbi.nlm.nih.gov/compound/108031
cloud_enamine	Z360145318	A17	NPSCDD0000921	CN1C(=O)CC(c2ccccc2)C1=O	6839	[CHEMBL797]	[description:Phensuximide is the succinimide class anticonvulsant., activity:Voltage-gated T-type calcium channel blocker]	Phensuximide	https://pubchem.ncbi.nlm.nih.gov/compound/6839
cloud_enamine	Z53037954	B17	NPSCDD0000921	CCCN(CCC)S(=O)(=O)c1ccc(C(=O)O)cc1	4911	[CHEMBL897]	[description:Probenecid inhibits the tubular reabsorption of urate, thus increasing the urinary excretion of uric acid and decreasing serum urate levels., activity:organic anion transporter inhibitor]	Probenecid	https://pubchem.ncbi.nlm.nih.gov/compound/4911
cloud_enamine	Z1551429722	C17	NPSCDD0000921	CC12CC3CC(C)(C1)CC(N)(C3)C2.Cl	181458	[CHEMBL1699,CHEMBL807]	[description:Memantine exerts its action through uncompetitive NMDA receptor antagonism, binding preferentially to the NMDA receptor-operated cation channels., activity:ionotropic glutamate receptor antagonist]	Memantine hydrochloride	https://pubchem.ncbi.nlm.nih.gov/compound/181458
cloud_enamine	Z1583164889	D17	NPSCDD0000921	CCC1(c2ccccc2)C(=O)NCNC1=O	4909	[CHEMBL856]	[description:An antiepileptic agent related to the barbiturates; it is partly metabolized to phenobarbital in the body and owes some of its actions to this metabolite. Primidone is a GABA receptor agonist., activity:ionotropic GABA receptor agonist]	Primidone	https://pubchem.ncbi.nlm.nih.gov/compound/4909
cloud_enamine	Z1558572526	E17	NPSCDD0000921	CC(C)N=C(N)N=C(N)Nc1ccc(Cl)cc1.Cl	12498		[description:Proguanil is a biguanide derivative that is converted to an active metabolite called cycloguanil., activity:protozoal dihydrofolate reductase inhibitor]	Proguanil hydrochloride	https://pubchem.ncbi.nlm.nih.gov/compound/12498
cloud_enamine	Z1522553470	F17	NPSCDD0000921	CC1(C)OC2COC3(COS(N)(=O)=O)OC(C)(C)OC3C2O1	5514		[description:Topiramate is an anticonvulsant indicated in the treatment of epilepsy and migraine. Topiramate enhances GABA-activated chloride channels., activity:voltage-gated sodium channel blocker; ionotropic glutamate receptor antagonist]	Topiramate	https://pubchem.ncbi.nlm.nih.gov/compound/5514
cloud_enamine	Z2289798860	G17	NPSCDD0000921	COC1CC2CCC(C)C(O)(O2)C(=O)C(=O)N2CCCCC2C(=O)OC(C(C)CC2CCC(OCCO)C(OC)C2)CC(=O)C(C)C=C(C)C(O)C(OC)C(=O)C(C)CC(C)C=CC=CC=C1C	53398658		[description:Everolimus is a mTOR inhibitor that binds with high affinity to the FK506 binding protein-12 (FKBP-12), thereby forming a drug complex that inhibits the activation of mTOR., activity:non-specific serine-threonine protein kinase inhibitor]	Everolimus	https://pubchem.ncbi.nlm.nih.gov/compound/53398658
cloud_enamine	Z1550648760	H17	NPSCDD0000921	Br.CN(C)CCCC1(c2ccc(F)cc2)OCc2cc(C#N)ccc21	77995	[CHEMBL1200781,CHEMBL549]	[description:Citalopram is one of a class of antidepressants known as selective serotonin reuptake inhibitors (SSRIs). It is used to treat the depression associated with mood disorders., activity:serotonin transporter inhibitor]	Citalopram hydrobromide	https://pubchem.ncbi.nlm.nih.gov/compound/77995
cloud_enamine	Z2216208625	I17	NPSCDD0000921	NC(Cc1cc(I)c(Oc2ccc(O)c(I)c2)c(I)c1)C(=O)O	861	[CHEMBL789]	[description:Thyroid hormone drugs are natural or synthetic preparations containing T4 or T3 or both. T4 and T3 are produced in the human thyroid gland by the iodination and coupling of the amino acid tyrosine. Liothyronine (T3) contains three atoms of iodine and is formed by the coupling of one molecule of diiodotyrosine (DIT) with one molecule of monoiodotyrosine (MIT)., activity:thyroid hormon…	Liothyronine	https://pubchem.ncbi.nlm.nih.gov/compound/861
cloud_enamine	Z1522567185	J17	NPSCDD0000921	NC(=O)c1ncn(C2OC(CO)C(O)C2O)n1	5064	[CHEMBL34]	[description:Ribavirin is a guanosine analog with antiviral properties against DNA and RNA viruses, including respiratory syncytial virus, hepatitis C, and influenza., activity:viral RNA polymerase inhibitor]	Ribavirin	https://pubchem.ncbi.nlm.nih.gov/compound/5064
cloud_enamine	Z2569809969	K17	NPSCDD0000921	CCN1CC(CCN2CCOCC2)C(c2ccccc2)(c2ccccc2)C1=O.Cl.O	64648	[CHEMBL3989519,CHEMBL1754]	[description:Doxapram is an analeptic agent (a stimulant of the central nervous system). The respiratory stimulant action is manifested by an increase in tidal volume associated with a slight increase in respiratory rate., activity:chemoreceptor agonist]	Doxapram H2OxHCl	https://pubchem.ncbi.nlm.nih.gov/compound/64648
cloud_enamine	Z1563146079	L17	NPSCDD0000921	CC12CCC3C(CCC45OC4C(O)=C(C#N)CC35C)C1CCC2O	535161		[description:Trilostane blocks an enzyme involved in the production of several steroids including cortisol. Inhibiting this enzyme inhibits the production of cortisol., activity:3-beta-hydroxysteroid dehydrogenase inhibitor]	Trilostane	https://pubchem.ncbi.nlm.nih.gov/compound/535161
cloud_enamine	Z2196779619	M17	NPSCDD0000921	c1cc(CN2CCCNCCNCCCNCC2)ccc1CN1CCCNCCNCCCNCC1	65015	[CHEMBL18442]	[description:Plerixafor is a hematopoietic stem cell mobilizer. Plerixafor inhibits the CXCR4 chemokine receptors on CD34+ cells and reversibly blocks binding of the ligand, stromal cell-derived factor-1-alpha., activity:chemokine receptor antagonist]	Plerixafor	https://pubchem.ncbi.nlm.nih.gov/compound/65015
cloud_enamine	Z2216208604	N17	NPSCDD0000921	OCC1OC(n2cnc3c2N=CNCC3O)CC1O	4739		[description:Pentostatin is a potent transition state inhibitor of adenosine deaminase (ADA), the greatest activity of which is found in cells of the lymphoid system., activity:adenosine deaminase inhibitor]	Pentostatin	https://pubchem.ncbi.nlm.nih.gov/compound/4739
cloud_enamine	Z1642388275	O17	NPSCDD0000921	CN(C)CCCN1c2ccccc2Sc2ccc(C(F)(F)F)cc21.Cl	66069	[CHEMBL1201102,CHEMBL570]	[description:Triflupromazine hydrochloride binds to the dopamine D1 and dopamine D2 receptors and inhibits their activity., activity:dopamine receptor antagonist; histamine receptor antagonist; serotonin receptor antagonist; muscarinic acetylcholine receptor antagonist; alpha adrenergic receptor antagonist]	Triflupromazine hydrochloride	https://pubchem.ncbi.nlm.nih.gov/compound/66069
cloud_enamine	Z1551861527	P17	NPSCDD0000921	N[Pt]1(N)OC(=O)C2(CCC2)C(=O)O1	426756	[CHEMBL1162546]	[description:Carboplatin is an antineoplastic in the class of alkylating agents and is used to treat various forms of cancer., activity:DNA alkylating-like]	Carboplatin	https://pubchem.ncbi.nlm.nih.gov/compound/426756
cloud_enamine	Z2569867923	A18	NPSCDD0000921	Cl.Cl.O=C1c2c(O)ccc(O)c2C(=O)c2c(NCCNCCO)ccc(NCCNCCO)c21	51082	[CHEMBL1417019,CHEMBL58]	[description:Mitoxantrone, a DNA-reactive agent that intercalates into deoxyribonucleic acid (DNA) through hydrogen bonding, causes crosslinks and strand breaks. Mitoxantrone also interferes with ribonucleic acid (RNA) and is a potent inhibitor of topoisomerase II, an enzyme responsible for uncoiling and repairing damaged DNA., activity:topoisomerase inhibitor]	Mitoxantrone dihydrochloride	https://pubchem.ncbi.nlm.nih.gov/compound/51082
cloud_enamine	Z57127471	B18	NPSCDD0000921	Nc1ccc(O)c(C(=O)O)c1	4075	[CHEMBL704]	[description:An anti-inflammatory agent, structurally related to the salicylates, which is active in inflammatory bowel disease. It is considered to be the active moiety of sulphasalazine., activity:cyclooxygenase inhibitor]	Mesalazine	https://pubchem.ncbi.nlm.nih.gov/compound/4075
cloud_enamine	Z2574360269	C18	NPSCDD0000921	S=P(N1CC1)(N1CC1)N1CC1	5453	[CHEMBL671]	[description:Thiotepa is a cancer chemotherapeutic member of the alkylating agent group., activity:DNA alkylator]	Thiotepa	https://pubchem.ncbi.nlm.nih.gov/compound/5453
cloud_enamine	Z59181917	D18	NPSCDD0000921	CC(=O)NO	1990	[CHEMBL734]	[description:Acetohydroxamic Acid, a synthetic drug derived from hydroxylamine and ethyl acetate, is similar in structure to urea. It reversibly inhibits the bacterial enzyme urease., activity:bacterial urease inhibitor]	Acetohydroxamic Acid	https://pubchem.ncbi.nlm.nih.gov/compound/1990
cloud_enamine	Z57152562	E18	NPSCDD0000921	O=C1OCCN1N=Cc1ccc([N+](=O)[O-])o1	3435	[CHEMBL1374738]	[description:Furazolidone and its related free radical products are believed to bind DNA and induce cross-links. Its bactericidal activity is based upon its interference with DNA replication and protein production; this antimicrobial action minimizes the development of resistant organisms., activity:bacterial DNA intercalator]	Furazolidone	https://pubchem.ncbi.nlm.nih.gov/compound/3435
cloud_enamine	Z2306891034	F18	NPSCDD0000921	NC(=O)CS(=O)C(c1ccccc1)c1ccccc1	4236	[CHEMBL1373]	[description:Armodafinil is a single-isomer of modafini. The exact mechanism of action is unknown. Armodafinil belongs to a class of drugs known as eugeroics, which are stimulants that provide long-lasting mental arousal., activity:dopamine transporter inhibitor]	Armodafinil	https://pubchem.ncbi.nlm.nih.gov/compound/4236
cloud_enamine	Z2241982513	G18	NPSCDD0000921	CC(N)(Cc1ccc(O)c(O)c1)C(=O)O	4138	[CHEMBL718]	[description:Methyldopa is an aromatic-amino-acid decarboxylase inhibitor in animals and in man. Only methyldopa, the L-isomer of alpha-methyldopa, has the ability to inhibit dopa decarboxylase and to deplete animal tissues of norepinephrine, activity:DOPA decarboxylase inhibitor]	Methyldopa hydrate (1:1.5)	https://pubchem.ncbi.nlm.nih.gov/compound/4138
cloud_enamine	Z1741977130	H18	NPSCDD0000921	CCC(C(N)=O)N1CCCC1=O	59708	[CHEMBL1400561]	[description:Levetiracetam is an anticonvulsant medication used to treat epilepsy. Levetiracetam may selectively prevent hypersynchronization of epileptiform burst firing and propagation of seizure activity., activity:synaptic vesicle glycoprotein 2A modulator]	Levetiracetam	https://pubchem.ncbi.nlm.nih.gov/compound/59708
cloud_enamine	Z1522566611	I18	NPSCDD0000921	Nc1ncn(C2OC(CO)C(O)C2O)c(=O)n1	1805	[CHEMBL301216]	[description:Azacitidine (5-azacytidine) is a chemical analogue of the cytosine nucleoside used in DNA and RNA. Azacitidine is believed to exert its antineoplastic effects by causing hypomethylation of DNA and direct cytotoxicity on abnormal hematopoietic cells in the bone marrow., activity:DNA methyltransferase inhibitor]	Azacitidine	https://pubchem.ncbi.nlm.nih.gov/compound/1805
cloud_enamine	Z53843610	J18	NPSCDD0000921	CCC1(c2ccccc2)NC(=O)N(C)C1=O	4060	[CHEMBL861]	[description:Mephenytoin is an antiepileptic drug which can be useful in the treatment of epilepsy., activity:voltage-gated sodium channel blocker]	Mephenytoin	https://pubchem.ncbi.nlm.nih.gov/compound/4060
cloud_enamine	Z1550648761	K18	NPSCDD0000921	Cc1nc(-c2ccc(OCC(C)C)c(C#N)c2)sc1C(=O)O	134018	[CHEMBL1164729]	[description:Febuxostat, a xanthine oxidase inhibitor, achieves its therapeutic effect by decreasing serum uric acid. Febuxostat is not expected to inhibit other enzymes involved in purine and pyrimidine synthesis and metabolism at therapeutic concentrations., activity:xanthine dehydrogenase-oxidase inhibitor]	Febuxostat	https://pubchem.ncbi.nlm.nih.gov/compound/134018
cloud_enamine	Z2379810073	L18	NPSCDD0000921	CC(C)(C)C(=O)OCC(=O)C1CCC2C3CCC4=CC(=O)CCC4(C)C3CCC12C	13126	[CHEMBL1401691]	[description:Desoxycorticosterone Pivalate binds to the mineralocorticoid receptor., activity:mineralocorticoid receptor agonist]	Desoxycorticosterone Pivalate	https://pubchem.ncbi.nlm.nih.gov/compound/13126
cloud_enamine	Z1550675451	M18	NPSCDD0000921	O=C1CCC(N2C(=O)c3ccccc3C2=O)C(=O)N1	5426	[CHEMBL468]	[description:Thalidomide is an immunomodulatory agent with a spectrum of activity that is not fully characterized., activity:Unknown molecular target]	Thalidomide	https://pubchem.ncbi.nlm.nih.gov/compound/5426
cloud_enamine	Z2587767201	N18	NPSCDD0000921	CCC(=C(c1ccc(O)cc1)c1ccc(OCCNC)cc1)c1ccccc1	130621	[CHEMBL1949791]	[description:Endoxifen, is an orally active non-steroidal selective estrogen receptor modulator (SERM) of the triphenylethylene group that is or was under development for the treatment of estrogen receptor-positive breast cancer., activity:estrogen receptor modulator]	Endoxifen	https://pubchem.ncbi.nlm.nih.gov/compound/130621
cloud_enamine	Z2379810064	O18	NPSCDD0000921	CC1=Nc2ccc(Cl)cc2S(=O)(=O)N1	3019	[CHEMBL181,CHEMBL1518123]	[description:Diazoxide is a potassium channel activator, which causes local relaxation in smooth muscle by increasing membrane permeability to potassium ions., activity:thiazide sensitive sodium-chloride cotransporter inhibitor]	Diazoxide	https://pubchem.ncbi.nlm.nih.gov/compound/3019
cloud_enamine	Z2379810069	P18	NPSCDD0000921	CCCCC1C(=O)N(c2ccccc2)N(c2ccc(O)cc2)C1=O	4641	[CHEMBL1228]	[description:Oxyphenbutazone is a metabolite of Phenylbutazone. It is described to produce anti-inflammatory effects and demonstrates inhibition of cytokine production., activity:cyclooxygenase inhibitor]	Oxyphenbutazone	https://pubchem.ncbi.nlm.nih.gov/compound/4641
cloud_enamine	Z1551429721	A19	NPSCDD0000921	CN(C)CCCN1c2ccccc2CCc2ccccc21.Cl	8228	[CHEMBL1692,CHEMBL11]	[description:Imipramine, the prototypical tricyclic antidepressant (TCA), is a dibenzazepine-derivative TCA. TCAs are potent inhibitors of serotonin and norepinephrine reuptake., activity:norepinephrine transporter inhibitor]	Imipramine hydrochloride	https://pubchem.ncbi.nlm.nih.gov/compound/8228
cloud_enamine	Z57257314	B19	NPSCDD0000921	Cl.OC(CCCN1CCCCC1)(c1ccccc1)c1ccccc1	66266	[CHEMBL1529,CHEMBL936]	[description:Diphenidol is an antiemetic agent used in the treatment of vomiting and vertigo., activity:Muscarinic acetylcholine receptor M1 antagonist]	Diphenidol hydrochloride	https://pubchem.ncbi.nlm.nih.gov/compound/66266
cloud_enamine	Z103710848	C19	NPSCDD0000921	C#CCN(C)Cc1ccccc1	4688	[CHEMBL673]	[description:Pargyline is a monoamine oxidase B (MAO-B) inhibitor with antihypertensive properties., activity:monoamine oxidase inhibitor]	Pargyline	https://pubchem.ncbi.nlm.nih.gov/compound/4688
cloud_enamine	Z2186911928	D19	NPSCDD0000921	CCP(CC)(CC)=[Au]SC1OC(COC(C)=O)C(OC(C)=O)C(OC(C)=O)C1OC(C)=O	138402869	[CHEMBL3774645]	[description:Auranofin is a gold salt used in treating inflammatory arthritis. It may act as an inhibitor of kappab kinase and thioredoxin reductase which would lead to a decreased immune response and decreased free radical production, respectively., activity:nuclear factor kappa-B kinase subunit beta inhibitor; Peroxiredoxin-5 inhibitor;]	Auranofin	https://pubchem.ncbi.nlm.nih.gov/compound/138402869
cloud_enamine	Z57355370	E19	NPSCDD0000921	CCCCC1C(=O)N(c2ccccc2)N(c2ccccc2)C1=O	4781		[description:Phenylbutazone binds to and inactivates prostaglandin H synthase and prostacyclin synthase through peroxide (H2O2) mediated deactivation. The reduced production of prostaglandin leads to reduced inflammation of the surrounding tissues., activity:cyclooxygenase inhibitor]	Phenylbutazone	https://pubchem.ncbi.nlm.nih.gov/compound/4781
cloud_enamine	Z1521553984	F19	NPSCDD0000921	COc1ccccc1OCC(O)COC(N)=O	4107	[CHEMBL1201117]	[description:Methocarbamol was developed in the early 1950s as a treatment for muscle spasticity and the associated pain., activity:muscle relaxant]	Methocarbamol	https://pubchem.ncbi.nlm.nih.gov/compound/4107
cloud_enamine	Z2108698963	G19	NPSCDD0000921	CC(O)(CS(=O)(=O)c1ccc(F)cc1)C(=O)Nc1ccc(C#N)c(C(F)(F)F)c1	2375	[CHEMBL409]	[description:Bicalutamide is an oral non-steroidal anti-androgen for prostate cancer. It is comprised of a racemic mixture that is a 50:50 composition of the (R)-bicalutamide and (S)-bicalutamide enantionmers. Bicalutamide binds to the androgen receptor., activity:androgen receptor antagonist]	Bicalutamide	https://pubchem.ncbi.nlm.nih.gov/compound/2375
tocris_addon	TocrisSPA-2758	A03	NPSCDD0002552	CCN1CCC(OC(N)=N2)=C2CC1.Cl.Cl	169743	[CHEMBL1335356]	[Target Class:7-TM Receptors, Primary Target:Adrenergic Î±2 Receptors, Primary Action:Agonist, Brief Description:Selective alpha2 agonist, FDA-Approved active ingredients:NO]	B-HT 933 dihydrochloride	https://pubchem.ncbi.nlm.nih.gov/compound/169743
tocris_addon	TocrisSPA-3916	A04	NPSCDD0002552	NC(N(C3=C(F)C=CC=C3F)C1=CC=C(C(N)=O)C(C2=C(F)C=C(F)C=C2)=N1)=O	10341154	[CHEMBL1090090]	[Primary Category:Enzymes Secondary Category:Kinases Tertiary Category:MAPK Family Primary Action:Orally active p38alpha and p38beta inhibitor Biological Description:Orally active ATP-competitive inhibitor of p38alpha MAPK; also inhibits p38beta (KD values are 3.7 and 17 nM respectively).]	VX 702	https://pubchem.ncbi.nlm.nih.gov/compound/10341154
tocris_addon	TocrisSPA-2760	A05	NPSCDD0002552	O[C@H](COC2=CC=CC(CNC(C)=O)=C2)CNCCC1=CC=C(NS(=O)(C3=CC=CC=C3)=O)C=C1	10028830	[CHEMBL4238084]	[Target Class:7-TM Receptors, Primary Target:Adrenergic Î²3 Receptors, Primary Action:Antagonist, Brief Description:Selective beta3 antagonist, FDA-Approved active ingredients:NO]	L-748337	https://pubchem.ncbi.nlm.nih.gov/compound/10028830
tocris_addon	TocrisSPA-4056	A06	NPSCDD0002552	O[C@@H]1C4=C(C)[C@@H](OC([C@H](O)[C@H]([C@]5=CC=CC=C5)NC(OC(C)(C)C)=O)=O)C[C@@](C(C)4C)(O)[C@@H](OC(C6=CC=CC=C6)=O)[C@@]([C@@]3(OC(C)=O)[C@H](OC3)C[C@@H]2O)([H])[C@]2(C)C1=O	148124	[CHEMBL92]	[Target Class:Cell Biology, Primary Target:Microtubules, Primary Action:Other, Brief Description:Microtubule stabilizer, FDA-Approved active ingredients:YES]	Docetaxel	https://pubchem.ncbi.nlm.nih.gov/compound/148124
tocris_addon	TocrisSPA-2767	A07	NPSCDD0002552	O=C1[C@H](NC(NC4=CC=CC(C)=C4)=O)N=C(C3=CC=CC=C3)C2=C(C=CC=C2)N1C	5311201		[Target Class:7-TM Receptors, Primary Target:CCK2 Receptors, Primary Action:Antagonist, Brief Description:Selective CCK2 antagonist, FDA-Approved active ingredients:NO]	L-365260	https://pubchem.ncbi.nlm.nih.gov/compound/5311201
tocris_addon	TocrisSPA-4057	A08	NPSCDD0002552	Cl.Cl.OCCN1CCN(CCC=C2C3=CC(=CC=C3SC3=C2C=CC=C3)C(F)(F)F)CC1	17011		[Target Class:7-TM Receptors, Primary Target:Non-selective Dopamine, Primary Action:Antagonist, Brief Description:Dopamine antagonist, FDA-Approved active ingredients:NO]	Flupenthixol dihydrochloride	https://pubchem.ncbi.nlm.nih.gov/compound/17011
tocris_addon	TocrisSPA-2773	A09	NPSCDD0002552	O=C3N2C1=C(N3)C=CC=C1C[C@@H](NC)C2.O=C(/C=C\C(O)=O)O	9818478		[Target Class:7-TM Receptors, Primary Target:D2 Receptors, Primary Action:Agonist, Brief Description:Selective D2 agonist, FDA-Approved active ingredients:NO]	Sumanirole maleate	https://pubchem.ncbi.nlm.nih.gov/compound/9818478
tocris_addon	TocrisSPA-4076	A10	NPSCDD0002552	BrC(C=C3)=CC1=C3N(CC(O)CNC4=CC=CC=C4)C2=C1C=C(Br)C=C2	2836187	[CHEMBL2442630]	[Target Class:Enzymes, Primary Target:NAMPT, Primary Action:Activator, Brief Description:NAMPT activator; also proneurogenic and neuroprotective, FDA-Approved active ingredients:NO]	P7C3	https://pubchem.ncbi.nlm.nih.gov/compound/2836187
tocris_addon	TocrisSPA-2779	A11	NPSCDD0002552	CC1=CN(C3=C(C)C=C(C)C=C3C)C2=C1C(N(CC)CCCC)=NC(C)=N2.Cl	11475094	[CHEMBL475903]	[Target Class:7-TM Receptors, Primary Target:CRF1 Receptors, Primary Action:Antagonist, Brief Description:Selective, non-peptide CRF1 antagonist, FDA-Approved active ingredients:NO]	CP 154526	https://pubchem.ncbi.nlm.nih.gov/compound/11475094
tocris_addon	TocrisSPA-4083	A12	NPSCDD0002552	O=C(NC3=O)C2=C3C1=CC(OC)=C(OC)C=C1C(CC)=N2	23829003	[CHEMBL2003524]	[Target Class:Enzymes, Primary Target:Glycogen Synthase Kinase 3, Primary Action:Inhibitor, Brief Description:Potent and selective GSK-3beta inhibitor, FDA-Approved active ingredients:NO]	3F8	https://pubchem.ncbi.nlm.nih.gov/compound/23829003
tocris_addon	TocrisSPA-2827	A13	NPSCDD0002552	O=C(C3=CC=CC4=C3C=CC=C4)NC2=C(C#N)C1=C(S2)CCCC1	766949	[CHEMBL233001]	[Target Class:Enzymes, Primary Target:JNK/c-Jun, Primary Action:Inhibitor, Brief Description:Selective inhibitor of JNK2 and JNK3, FDA-Approved active ingredients:NO]	TCS JNK 5a	https://pubchem.ncbi.nlm.nih.gov/compound/766949
tocris_addon	TocrisSPA-4089	A14	NPSCDD0002552	O[C@@H]1[C@H](NC([C@@H](N)CC4=CC=C(OC)C=C4)=O)[C@@H](CO)O[C@H]1N3C2=NC=NC(N(C)C)=C2N=C3.Cl.Cl	443311	[CHEMBL2104870]	[Target Class:Cell Biology, Primary Target:DNA, RNA and Protein Synthesis, Primary Action:Inhibitor, Brief Description:Protein synthesis inhibitor, FDA-Approved active ingredients:NO]	Puromycin dihydrochloride	https://pubchem.ncbi.nlm.nih.gov/compound/443311
tocris_addon	TocrisSPA-2830	A15	NPSCDD0002552	ClC(C(Cl)=C3)=CC=C3CCC(C=C2)=CC=C2NC1=C(C(O)=O)C=CC=C1	9864959	[CHEMBL521083]	[Target Class:Ion Channels, Primary Target:Voltage-gated Potassium (KV) Channels, Primary Action:Activator, Brief Description:Selective KV11.1 (hERG) channel activator, FDA-Approved active ingredients:NO]	PD 118057	https://pubchem.ncbi.nlm.nih.gov/compound/9864959
tocris_addon	TocrisSPA-4128	A16	NPSCDD0002552	O=C(NC3=O)C(C4=CNC5=C4C=CC=C5)=C3C1=CN(CCC6CCCN6C)C2=CC=CC=C12	2397	[CHEMBL218328]	[Target Class:Enzymes, Primary Target:Protein Kinase C, Primary Action:Inhibitor, Brief Description:Potent PKC inhibitor; also potent nAChR antagonist, FDA-Approved active ingredients:NO]	Bisindolylmaleimide II	https://pubchem.ncbi.nlm.nih.gov/compound/2397
tocris_addon	TocrisSPA-2831	A17	NPSCDD0002552	ClC1=CC=CC(C(C(C)NC(C)(C)C)=O)=C1.Cl	62884	[CHEMBL1698]	[Target Class:Transporters, Primary Target:Dopamine Transporters, Primary Action:Inhibitor, Brief Description:Non-selective inhibitor of dopamine and noradrenalin transporters, FDA-Approved active ingredients:YES]	Bupropion hydrochloride	https://pubchem.ncbi.nlm.nih.gov/compound/62884
tocris_addon	TocrisSPA-4134	A18	NPSCDD0002552	O=C(C4=NC(C=CC=C5)=C5N=C4)NC1(CC3C2)CC(C3)CC2C1	7067728	[CHEMBL399160]	[Target Class:7-TM Receptors, Primary Target:Glutamate (Metabotropic) Group I Receptors, Primary Action:Antagonist, Brief Description:Group I mGlu antagonist, FDA-Approved active ingredients:NO]	NPS 2390	https://pubchem.ncbi.nlm.nih.gov/compound/7067728
tocris_addon	TocrisSPA-2838	A19	NPSCDD0002552	OC1=CC=CC([C@@H](O)CNC)=C1.Cl	441279		[Target Class:7-TM Receptors, Primary Target:Adrenergic Î±1 Receptors, Primary Action:Agonist, Brief Description:alpha1 agonist, FDA-Approved active ingredients:NO]	(R)-(-)-Phenylephrine hydrochloride	https://pubchem.ncbi.nlm.nih.gov/compound/441279
tocris_addon	TocrisSPA-4141	A20	NPSCDD0002552	O=C(C3=CSC=C3)C1=C(C)N=C(NC2=CC=C(F)C=C2)S1	11964458		[Target Class:Ion Channels, Primary Target:Nicotinic (Î±7) Receptors, Primary Action:Modulator, Brief Description:Allosteric potentiator of alpha7, alpha4beta2 and alpha4beta4 nAChRs, FDA-Approved active ingredients:NO]	LY 2087101	https://pubchem.ncbi.nlm.nih.gov/compound/11964458
tocris_addon	TocrisSPA-2896	A21	NPSCDD0002552	O=C1C2=C(N=CN2CC(NC3=CC=C(C(C)C)C=C3)=O)N(C)C(N1C)=O	1150897	[CHEMBL1086310]	[Target Class:Ion Channels, Primary Target:TRPA1, Primary Action:Blocker, Brief Description:Selective TRPA1 blocker, FDA-Approved active ingredients:NO]	HC 030031	https://pubchem.ncbi.nlm.nih.gov/compound/1150897
tocris_addon	TocrisSPA-4165	A22	NPSCDD0002552	O=S(C1=CN=C(OCC)C(C3=NC(C2=NN(CCOC)C(CC)=C2N3)=O)=C1)(N4CCN(CC)CC4)=O.O=S(C5=CC=CC=C5)(O)=O	135564628	[CHEMBL2103843]	[Target Class:Enzymes, Primary Target:Phosphodiesterases, Primary Action:Inhibitor, Brief Description:Potent PDE5 inhibitor; orally bioavailable, FDA-Approved active ingredients:NO]	Gisadenafil besylate	https://pubchem.ncbi.nlm.nih.gov/compound/135564628
tocris_addon	TocrisSPA-5632	B03	NPSCDD0002552	CC1=NC=CC(C2=CN(CC3=CC=CC=C3)C4=CN=CC=C42)=N1	118735338	[CHEMBL3421980]	[Target Class:Enzymes, Primary Target:DYRK, Primary Action:Inhibitor, Brief Description:Potent and selective Dyrk1B kinase inhibitor, FDA-Approved active ingredients:NO]	AZ Dyrk1B 33	https://pubchem.ncbi.nlm.nih.gov/compound/118735338
tocris_addon	TocrisSPA-5931	B04	NPSCDD0002552	ClC1=C(OC2=CC=C(Cl)C=C2C3=CNN=C3N)C=C(F)C(S(NC4=CSC=N4)(=O)=O)=C1.CC5=CC=C(S(=O)(O)=O)C=C5	71554187		[Target Class:Ion Channels, Primary Target:Voltage-gated Sodium (NaV) Channels, Primary Action:Blocker, Brief Description:Potent and selective Nav1.7 channel blocker, FDA-Approved active ingredients:NO]	PF 05089771	https://pubchem.ncbi.nlm.nih.gov/compound/71554187
tocris_addon	TocrisSPA-5641	B05	NPSCDD0002552	O=C(C1=CC=CN=C1)NC2=NN3C(C=C(C(F)(F)F)C=C3NC4CC4)=N2	25214468	[CHEMBL3330170]	[Target Class:Enzymes, Primary Target:ASK1, Primary Action:Inhibitor, Brief Description:Potent and selective ASK1 inhibitor; orally bioavailable, FDA-Approved active ingredients:NO]	MSC 2032964A	https://pubchem.ncbi.nlm.nih.gov/compound/25214468
tocris_addon	TocrisSPA-5984	B06	NPSCDD0002552	CN1CCN(C(C2=CC=C(N3N=C(C4=CC=C(C(O)=O)C=C4)C=C3C5=CC(C(C)(C)C)=CC(C(C)(C)C)=C5)C=C2)=O)CC1	71552369	[CHEMBL3814815]	[Target Class:Nuclear Receptors, Primary Target:Retinoic Acid Receptors, Primary Action:Antagonist, Brief Description:High affinity and selective RARgamma antagonist, FDA-Approved active ingredients:NO]	LY 2955303	https://pubchem.ncbi.nlm.nih.gov/compound/71552369
tocris_addon	TocrisSPA-5642	B07	NPSCDD0002552	CN1C(CNC2=CC(C(NCC3=CC=CC=C3C(F)(F)F)=O)=CC=C2)=NN=C1C4=CC=NC=C4	11677079	[CHEMBL1738877]	[Target Class:Enzymes, Primary Target:Heterotrimeric G-protein GTPases, Primary Action:Inhibitor, Brief Description:Potent and selective GRK2/3 inhibitor, FDA-Approved active ingredients:NO]	CMPD101	https://pubchem.ncbi.nlm.nih.gov/compound/11677079
tocris_addon	TocrisSPA-5986	B08	NPSCDD0002552	ClC1=CC=C(C2=C3NC(C4=CC=C([N+]([O-])=O)C=C4)=CC(N3N=C2CC5=CC=CC=C5)=O)C=C1			[Target Class:Enzymes, Primary Target:Arf GTPases, Primary Action:Inhibitor, Brief Description:Selective ARF6 inhibitor, FDA-Approved active ingredients:NO]	NAV 2729
tocris_addon	TocrisSPA-5651	B09	NPSCDD0002552	O=C(NC(C(C)C)C(C1=NN=C(C(C)(C)C)O1)=O)CN(C(C2=CC=CC=C2)=NC=C3N)C3=O	216294	[CHEMBL25892]	[Target Class:Enzymes, Primary Target:Elastases, Primary Action:Inhibitor, Brief Description:High affinity and selective human neutrophil elastase 1 (HNE1) inhibitor; orally active, FDA-Approved active ingredients:NO]	ONO 6818	https://pubchem.ncbi.nlm.nih.gov/compound/216294
tocris_addon	TocrisSPA-6009	B10	NPSCDD0002552	OC1=CC=C2C3=C(C(OC2=C1C4OCCCO4)=O)CNCC3	86290458	[CHEMBL3265268]	[Target Class:Enzymes, Primary Target:IRE1, Primary Action:Inhibitor, Brief Description:IRE1 endonuclease inhibitor; cell permeable, FDA-Approved active ingredients:NO]	B I09	https://pubchem.ncbi.nlm.nih.gov/compound/86290458
tocris_addon	TocrisSPA-5672	B11	NPSCDD0002552	CS(C1=CC=CC=C1COC2=C(C#N)SC(N3C4=CC(OC)=C(OC)C=C4N=C3)=C2)(=O)=O	11626927	[CHEMBL373751]	[Target Class:Enzymes, Primary Target:IÎºB Kinase, Primary Action:Inhibitor, Brief Description:Potent and selective IKKepsilon inhibitor, FDA-Approved active ingredients:NO]	GSK 319347A	https://pubchem.ncbi.nlm.nih.gov/compound/11626927
tocris_addon	TocrisSPA-6024	B12	NPSCDD0002552	CC1=NC(N)=C2N=NN(C2=N1)C[C@H]3CN(CCO3)CC4=NC=CS4.Cl	131954582		[Target Class:Enzymes, Primary Target:Phosphodiesterases, Primary Action:Inhibitor, Brief Description:Potent and selective PDE8B/8A inhibitor, FDA-Approved active ingredients:NO]	PF 04671536 hydrochloride	https://pubchem.ncbi.nlm.nih.gov/compound/131954582
tocris_addon	TocrisSPA-5675	B13	NPSCDD0002552	N#CC1=CN(CC(C)C)C2=C1C=C(OC3=CC=C(NC([C@H]4NCCC4)=O)C=C3)C=C2	118735769	[CHEMBL3422651]	[Target Class:Enzymes, Primary Target:PFKFB3, Primary Action:Inhibitor, Brief Description:Potent and selective PFKFB3 inhibitor, FDA-Approved active ingredients:NO]	AZ PFKFB3 26	https://pubchem.ncbi.nlm.nih.gov/compound/118735769
tocris_addon	TocrisSPA-6025	B14	NPSCDD0002552	C[C@@H](C1=C(C(F)=CC=C1Cl)Cl)OC2=CC(C3=CN(C4CCNCC4)N=C3)=CN=C2N	56671814	[CHEMBL1825141]	[Target Class:Enzymes, Primary Target:MTH1, Primary Action:Inhibitor, Brief Description:MTH1 inhibitor, FDA-Approved active ingredients:NO]	(S)-Crizotinib	https://pubchem.ncbi.nlm.nih.gov/compound/56671814
tocris_addon	TocrisSPA-5678	B15	NPSCDD0002552	O=C(NC2=CC=C(S(N3CCN(C(C)C)CC3)(=O)=O)C=C2)C1=CC=C(C(F)(F)F)C=C1[N+]([O-])=O.Cl	121513879		[Target Class:Ion Channels, Primary Target:TRPV, Primary Action:Antagonist, Brief Description:Potent and selective TRPV4 antagonist, FDA-Approved active ingredients:NO]	RN 9893 hydrochloride	https://pubchem.ncbi.nlm.nih.gov/compound/121513879
tocris_addon	TocrisSPA-6082	B16	NPSCDD0002552	CC#C[C@H](C1=CC=C(C=C1)OCC2=CC=CC(C3=CC=C(C(F)(F)F)C=C3)=C2)CC([O-])=O.CC#C[C@H](C4=CC=C(C=C4)OCC5=CC=CC(C6=CC=C(C(F)(F)F)C=C6)=C5)CC([O-])=O.[Ca+2]	124201854		[Target Class:7-TM Receptors, Primary Target:Free Fatty Acid Receptors, Primary Action:Agonist, Brief Description:Potent FFA1 (GPR40) partial agonist, FDA-Approved active ingredients:NO]	AMG 837 hemicalcium salt	https://pubchem.ncbi.nlm.nih.gov/compound/124201854
tocris_addon	TocrisSPA-5679	B17	NPSCDD0002552	O[C@@H]1[C@H](NC([C@@H](NC(C)=O)CC4=CC=C(OC)C=C4)=O)[C@@H](CO)O[C@H]1N3C2=NC=NC(N(C)C)=C2N=C3	46173769	[CHEMBL4278090]	[Target Class:Enzyme-Linked Receptors, Primary Target:TGF-Î² Receptors, Primary Action:Other, Brief Description:Downregulates SnoN and Ski protein expression; promotes TGF-beta signaling, FDA-Approved active ingredients:NO]	N-Acetylpuromycin	https://pubchem.ncbi.nlm.nih.gov/compound/46173769
tocris_addon	TocrisSPA-6085	B18	NPSCDD0002552	CCOC(C1=CC(C#N)=C(N2CCC(C(NS(=O)(CC3=CC=CC=C3)=O)=O)CC2)N=C1C)=O	23649325	[CHEMBL2419490]	[Target Class:7-TM Receptors, Primary Target:Purinergic (P2Y) Receptors, Primary Action:Antagonist, Brief Description:High affinity P2Y12 antagonist, FDA-Approved active ingredients:NO]	AZD 1283	https://pubchem.ncbi.nlm.nih.gov/compound/23649325
tocris_addon	TocrisSPA-5713	B19	NPSCDD0002552	CC(C)OC1=CC=C(C2=CNC=C2CN(CCN)C)C=C1.Cl.Cl	121513886		[Target Class:Enzymes, Primary Target:Protein Arginine Methyltransferases, Primary Action:Inhibitor, Brief Description:Potent and selective type I PRMT inhibitor, FDA-Approved active ingredients:NO]	MS 023 dihydrochloride	https://pubchem.ncbi.nlm.nih.gov/compound/121513886
tocris_addon	TocrisSPA-6089	B20	NPSCDD0002552	CC(C)(C(/C(N1C=NC=N1)=C/C2=CC([N+]([O-])=O)=CC=C2)=O)C	5715188	[CHEMBL1459140]	[Target Class:Enzymes, Primary Target:Other Small Monomeric GTPases, Primary Action:Inhibitor, Brief Description:Rab27 inhibitor; inhibits neutrophil exocytosis; active in vivo, FDA-Approved active ingredients:NO]	Nexinhib20	https://pubchem.ncbi.nlm.nih.gov/compound/5715188
tocris_addon	TocrisSPA-5715	B21	NPSCDD0002552	CC(C=C1C)=CC=C1C(CC2=C3N=C(CC)O2)CC3=O	53391766	[CHEMBL4174742]	[Target Class:7-TM Receptors, Primary Target:Glutamate (Metabotropic) Group III Receptors, Primary Action:Modulator, Brief Description:Negative allosteric modulator of mGlu7 receptors; brain penetrant, FDA-Approved active ingredients:NO]	(+/-)-ADX 71743	https://pubchem.ncbi.nlm.nih.gov/compound/53391766
tocris_addon	TocrisSPA-6119	B22	NPSCDD0002552	BrC1=CC=C(C=C1)CCC2(OCCO2)CN3C=CN=C3.Cl	45265865	[CHEMBL539857]	[Target Class:Enzymes, Primary Target:Heme Oxygenase, Primary Action:Inhibitor, Brief Description:Potent and selective heme oxygenase 1 (HO-1) inhibitor, FDA-Approved active ingredients:NO]	OB 24 hydrochloride	https://pubchem.ncbi.nlm.nih.gov/compound/45265865
tocris_addon	TocrisSPA-2870	C03	NPSCDD0002552	FC1=CC=[C@@]([C@H](N(C3=CC(F)=CC=C3F)S(C2=CC=C(Cl)C=C2)(=O)=O)C)C(CCCC(O)=O)=C1	11249248	[CHEMBL247471]	[Target Class:Enzymes, Primary Target:Î³-Secretase, Primary Action:Inhibitor, Brief Description:Potent gamma-secretase inhibitor, FDA-Approved active ingredients:NO]	BMS 299897	https://pubchem.ncbi.nlm.nih.gov/compound/11249248
tocris_addon	TocrisSPA-4185	C04	NPSCDD0002552	O=S(C1=CC=C(N2CCN(CC[C@H]3C(C=CC=C4)=C4CCO3)CC2)C=C1)(N)=O	133079	[CHEMBL69759]	[Target Class:7-TM Receptors, Primary Target:D4 Receptors, Primary Action:Antagonist, Brief Description:Selective D4 antagonist, FDA-Approved active ingredients:NO]	Sonepiprazole	https://pubchem.ncbi.nlm.nih.gov/compound/133079
tocris_addon	TocrisSPA-2893	C05	NPSCDD0002552	COC(C=CC=C3)=C3CN[C@H]1C(CC4)CCN4[C@H]1[C@H](C5=CC=CC=C5)C2=CC=CC=C2	104943	[CHEMBL16192CHEMBL95638]	[Target Class:7-TM Receptors, Primary Target:NK1 Receptors, Primary Action:Antagonist, Brief Description:Potent and selective NK1 antagonist, FDA-Approved active ingredients:NO]	CP 96345	https://pubchem.ncbi.nlm.nih.gov/compound/104943
tocris_addon	TocrisSPA-4189	C06	NPSCDD0002552	N#CC(C3=CC=CC=C3)(C4=CC=CC=C4)CCCN1CCN(/N=C/C2=CN=CC=C2)CC1	9845201	[CHEMBL4554790]	[Target Class:Enzymes, Primary Target:Other Oxygenases/Oxidases, Primary Action:Inhibitor, Brief Description:Selective fatty acid desaturase 2 inhibitor, FDA-Approved active ingredients:NO]	SC 26196	https://pubchem.ncbi.nlm.nih.gov/compound/9845201
tocris_addon	TocrisSPA-2901	C07	NPSCDD0002552	O=C(N3C(C=C(Cl)C(C)=C4)=C4CC3)NC(C=C2)=CN=C2OC1=CC=CN=C1C.Cl.Cl	16219981		[Target Class:7-TM Receptors, Primary Target:5-HT2C Receptors, Primary Action:Antagonist, Brief Description:Selective 5-HT2C antagonist; brain penetrant, FDA-Approved active ingredients:NO]	SB 242084	https://pubchem.ncbi.nlm.nih.gov/compound/16219981
tocris_addon	TocrisSPA-4198	C08	NPSCDD0002552	NCCCCCNC1(C2=CC=CC=C2)CCCCC1.Br.Br	44561101	[CHEMBL528993]	[Target Class:Ion Channels, Primary Target:AMPA Receptors, Primary Action:Antagonist, Brief Description:Voltage- and use-dependent open-channel AMPA blocker, FDA-Approved active ingredients:NO]	IEM 1925 dihydrobromide	https://pubchem.ncbi.nlm.nih.gov/compound/44561101
tocris_addon	TocrisSPA-2921	C09	NPSCDD0002552	CC1=NC(C#CC2=CN=CC=C2)=CS1.Cl	45073467		[Target Class:7-TM Receptors, Primary Target:Glutamate (Metabotropic) Group I Receptors, Primary Action:Antagonist, Brief Description:Potent and selective mGlu5 antagonist, FDA-Approved active ingredients:NO]	MTEP hydrochloride	https://pubchem.ncbi.nlm.nih.gov/compound/45073467
tocris_addon	TocrisSPA-0190	C10	NPSCDD0002552	[O-][N+](=O)C1=C(C=C2NC(=O)C(=O)NC2=C1)C#N	3721046	[CHEMBL222418]	[Target Class:Ion Channels, Primary Target:AMPA Receptors, Primary Action:Antagonist, Brief Description:Potent and selective non-NMDA iGluR antagonist, FDA-Approved active ingredients:NO]	CNQX	https://pubchem.ncbi.nlm.nih.gov/compound/3721046
tocris_addon	TocrisSPA-2924	C11	NPSCDD0002552	OC[C@H]1O[C@@H](N2C=NC3=C2N=CN=C3SCC4=CC=C([N+]([O-])=O)C=C4)[C@H](O)[C@@H]1O	65407	[CHEMBL418509]	[Target Class:Transporters, Primary Target:Nucleoside Transporters, Primary Action:Inhibitor, Brief Description:Equilibrative nucleoside transporter 1 (ENT1) inhibitor, FDA-Approved active ingredients:NO]	NBMPR	https://pubchem.ncbi.nlm.nih.gov/compound/65407
tocris_addon	TocrisSPA-0369	C12	NPSCDD0002552	Cl.NCCCCCCNS(=O)(=O)C1=CC=CC2=C(Cl)C=CC=C12	124887	[CHEMBL513116]	[Target Class:Cell Biology, Primary Target:Calcium Binding Proteins, Primary Action:Antagonist, Brief Description:Calmodulin antagonist. Inhibits myosin light chain kinase, FDA-Approved active ingredients:NO]	W-7 hydrochloride	https://pubchem.ncbi.nlm.nih.gov/compound/124887
tocris_addon	TocrisSPA-2930	C13	NPSCDD0002552	OC1=CC(C(N=C4N5CCOCC5)=NC3=C4OC2=NC=CC=C23)=CC=C1.Cl	16739368	[CHEMBL538346]	[Target Class:Enzymes, Primary Target:PI 3-kinase, Primary Action:Inhibitor, Brief Description:Inhibitor of PI 3-kinase, mTOR and DNA-PK, FDA-Approved active ingredients:NO]	PI 103 hydrochloride	https://pubchem.ncbi.nlm.nih.gov/compound/16739368
tocris_addon	TocrisSPA-0456	C14	NPSCDD0002552	CN1C(C2=CC=C(Cl)C=C2)S(=O)(=O)CCC1=O	2717	[CHEMBL1200714]	[Target Class:Ion Channels, Primary Target:GABAA Receptors, Primary Action:Benzodiazepine, Brief Description:Positive allosteric modulator of benzodiazepine site, FDA-Approved active ingredients:YES]	Chlormezanone	https://pubchem.ncbi.nlm.nih.gov/compound/2717
tocris_addon	TocrisSPA-2957	C15	NPSCDD0002552	CCC2=C(C(NCCC3=CC=C(N4CCCCC4)C=C3)=O)NC1=CC=C(Cl)C=C12	44828492	[CHEMBL1553629]	[Target Class:7-TM Receptors, Primary Target:CB1 Receptors, Primary Action:Modulator, Brief Description:Potent allosteric modulator of CB1 receptors, FDA-Approved active ingredients:NO]	Org 27569	https://pubchem.ncbi.nlm.nih.gov/compound/44828492
tocris_addon	TocrisSPA-0542	C16	NPSCDD0002552	Cl.Cl.CC1CNCCN1S(=O)(=O)C1=CC=CC2=CN=CC=C12	73332	[CHEMBL540848]	[Target Class:Enzymes, Primary Target:Broad Spectrum Protein Kinase Inhibitors, Primary Action:Inhibitor, Brief Description:Protein kinase inhibitor, FDA-Approved active ingredients:NO]	H-7 dihydrochloride	https://pubchem.ncbi.nlm.nih.gov/compound/73332
tocris_addon	TocrisSPA-2993	C17	NPSCDD0002552	FC1=C(C=CC=C2)C2=C(C3=CC(C(C)C)=NC(N)=N3)C=C1.Cl	9905058		[Target Class:7-TM Receptors, Primary Target:5-HT2B Receptors, Primary Action:Antagonist, Brief Description:High affinity and selective 5-HT2B antagonist, FDA-Approved active ingredients:NO]	RS 127445 hydrochloride	https://pubchem.ncbi.nlm.nih.gov/compound/9905058
tocris_addon	TocrisSPA-0607	C18	NPSCDD0002552	C#CCCCCCCCCCCCCCCCC(O)=O	1449	[CHEMBL182310]	[Target Class:Enzymes, Primary Target:Hydroxylases, Primary Action:Inhibitor, Brief Description:LTB omega-hydroxylase inhibitor, FDA-Approved active ingredients:NO]	17-ODYA	https://pubchem.ncbi.nlm.nih.gov/compound/1449
tocris_addon	TocrisSPA-3036	C19	NPSCDD0002552	O=C(NC(CCC(O)=O)C(N(CCCOC)CCCCC)=O)C1=CC=C(Cl)C(Cl)=C1	60182	[CHEMBL206025]	[Target Class:7-TM Receptors, Primary Target:CCK1 Receptors, Primary Action:Antagonist, Brief Description:CCK1 antagonist; active in vivo, FDA-Approved active ingredients:NO]	Loxiglumide	https://pubchem.ncbi.nlm.nih.gov/compound/60182
tocris_addon	TocrisSPA-0921	C20	NPSCDD0002552	[H][C@@](C1)2[C@](CC(N=C(C=CC=C4)C4=C3)=C3C2)([C@]5=CC=CC(O)=C5)CCN1C.Br.Br	56972161		[Target Class:7-TM Receptors, Primary Target:Î´ Opioid Receptors, Primary Action:Agonist, Brief Description:Selective, high affinity non-peptide delta1 agonist, FDA-Approved active ingredients:NO]	SB 205607 dihydrobromide	https://pubchem.ncbi.nlm.nih.gov/compound/56972161
tocris_addon	TocrisSPA-3041	C21	NPSCDD0002552	ClC1=CC(COC2=NC(N3CCNCC3)=CN=C2)=CC=C1.Cl	56972220		[Target Class:7-TM Receptors, Primary Target:5-HT2C Receptors, Primary Action:Agonist, Brief Description:Potent and selective 5-HT2C agonist, FDA-Approved active ingredients:NO]	CP 809101 hydrochloride	https://pubchem.ncbi.nlm.nih.gov/compound/56972220
tocris_addon	TocrisSPA-0942	C22	NPSCDD0002552	CS(=O)(=O)NC1=C(OC2CCCCC2)C=C(C=C1)[N+]([O-])=O	4553	[CHEMBL7162]	[Target Class:Enzymes, Primary Target:Cyclooxygenases, Primary Action:Inhibitor, Brief Description:Cyclooxygenase-2 (COX-2) inhibitor, FDA-Approved active ingredients:NO]	NS 398	https://pubchem.ncbi.nlm.nih.gov/compound/4553
tocris_addon	TocrisSPA-5705	D03	NPSCDD0002552	NC1=CC=CC=C1OC2=CC=C3C(SN=C3N)=C2.Cl.Cl	44224214		[Target Class:Enzyme-Linked Receptors, Primary Target:Toll-like Receptors, Primary Action:Inhibitor, Brief Description:TLR-4 inhibitor, FDA-Approved active ingredients:NO]	M62812	https://pubchem.ncbi.nlm.nih.gov/compound/44224214
tocris_addon	TocrisSPA-6125	D04	NPSCDD0002552	F[C@@H]1C[C@@H]1C(NC2=CC(NC(C3=C(C=C(C#N)C=C3F)Cl)=O)=CC=N2)=O	56934550	[CHEMBL2387223]	[Target Class:Enzymes, Primary Target:JAK Kinase, Primary Action:Inhibitor, Brief Description:Potent TYK2 inhibitor, FDA-Approved active ingredients:NO]	TC JL 37	https://pubchem.ncbi.nlm.nih.gov/compound/56934550
tocris_addon	TocrisSPA-5707	D05	NPSCDD0002552	CC1=C(C)C=C(C)C(C)=C1S(=O)(NC2=C(C=CC=C3)C3=C(N4C[C@@H](C(O)=O)CC4)C=C2)=O	91971266	[CHEMBL3899754]	[Target Class:Cell Biology, Primary Target:Nrf2, Primary Action:Activator, Brief Description:Nrf2 activator; inhibits Nrf2/Keap1 interaction, FDA-Approved active ingredients:NO]	RA 839	https://pubchem.ncbi.nlm.nih.gov/compound/91971266
tocris_addon	TocrisSPA-6137	D06	NPSCDD0002552	CN1C2=C(C(N(C1=O)C)=O)N=C(C3CCCC3)N2	1917	[CHEMBL106265]	[Target Class:7-TM Receptors, Primary Target:Adenosine A1 Receptors, Primary Action:Antagonist, Brief Description:High affinity adenosine A1 receptor antagonist, FDA-Approved active ingredients:NO]	8-Cyclopentyl-13-dimethylxanthine	https://pubchem.ncbi.nlm.nih.gov/compound/1917
tocris_addon	TocrisSPA-5752	D07	NPSCDD0002552	NC1=NC=C(C3=CN=C(N)C=C3)C=C1C2=CC=C(Cl)C=C2.Cl.Cl	118701007		[Target Class:Enzymes, Primary Target:Other MAPK, Primary Action:Inhibitor, Brief Description:MAP4K4 (HGK) inhibitor; also inhibits MINK and TNIK, FDA-Approved active ingredients:NO]	PF 06260933 dihydrochloride	https://pubchem.ncbi.nlm.nih.gov/compound/118701007
tocris_addon	TocrisSPA-6170	D08	NPSCDD0002552	C[C@H](C1=CC=CC2=C1C=CC=C2)NCCCC3=CC(C(F)(F)F)=CC=C3.Cl	156418	[CHEMBL1200776]	[Target Class:7-TM Receptors, Primary Target:Calcium-Sensing Receptor, Primary Action:Agonist, Brief Description:Allosteric Calcium-sensing receptor (CaSR) agonist; also CYP2D2 inhibitor and Ca2+ channel blocker; orally bioavailable, FDA-Approved active ingredients:YES]	Cinacalcet hydrochloride	https://pubchem.ncbi.nlm.nih.gov/compound/156418
tocris_addon	TocrisSPA-5754	D09	NPSCDD0002552	CC1=CC(OCC2=CC=C(CN3CCC[C@@H]3CO)C=C2)=CC(CS(C4=CC=CC=C4)(=O)=O)=C1.Cl	121230770		[Target Class:Enzymes, Primary Target:Sphingosine Kinase, Primary Action:Inhibitor, Brief Description:Potent and selective SphK1 inhibitor, FDA-Approved active ingredients:NO]	PF 543 hydrochloride	https://pubchem.ncbi.nlm.nih.gov/compound/121230770
tocris_addon	TocrisSPA-6171	D10	NPSCDD0002552	OC1=C(C=C(C2=C1N=CC=C2)Cl)CN3CCN(C4=CC=CC=N4)CC3	1093278	[CHEMBL1606583]	[Target Class:7-TM Receptors, Primary Target:D2 Receptors, Primary Action:Agonist, Brief Description:G protein-biased D2 partial agonist, FDA-Approved active ingredients:NO]	MLS 1547	https://pubchem.ncbi.nlm.nih.gov/compound/1093278
tocris_addon	TocrisSPA-5756	D11	NPSCDD0002552	CC1(CC1)OC2=CC=C3C(C(C4=NC=NC(N5C[C@@H](C)O[C@@H](C)C5)=C4)=NN3)=C2	78319901	[CHEMBL4098877]	[Target Class:Enzymes, Primary Target:LRRK2, Primary Action:Inhibitor, Brief Description:Potent and selective LRRK2 inhibitor, FDA-Approved active ingredients:NO]	MLi-2	https://pubchem.ncbi.nlm.nih.gov/compound/78319901
tocris_addon	TocrisSPA-5832	D12	NPSCDD0002552	CC(C1=CC(C)=CN2C(C=C(N3CCOCC3)N=C12)=O)NC4=CC=CC=C4	9907093	[CHEMBL1972466]	[Target Class:Enzymes, Primary Target:PI 3-kinase, Primary Action:Inhibitor, Brief Description:Potent and selective PI 3-kinase beta inhibitor, FDA-Approved active ingredients:NO]	TGX 221	https://pubchem.ncbi.nlm.nih.gov/compound/9907093
tocris_addon	TocrisSPA-5757	D13	NPSCDD0002552	O=C(C1=CC(OC)=C(OC)C=C1NC(C2=CN=C(C=CC=C3)C3=C2)=O)NC(C=C4)=CC=C4CCN5CC6=CC(OC)=C(OC)C=C6CC5.Cl.Cl	121513890		[Target Class:Transporters, Primary Target:Multidrug Transporters, Primary Action:Inhibitor, Brief Description:Potent P-glycoprotein (P-gp) inhibitor, FDA-Approved active ingredients:NO]	Tariquidar dihydrochloride	https://pubchem.ncbi.nlm.nih.gov/compound/121513890
tocris_addon	TocrisSPA-5843	D14	NPSCDD0002552	CCOC1=C(NC2=NC=C3N(C)C(=O)C4=C(C=CC=C4)N(C3=N2)S(C)(=O)=O)C=CC(=C1)C(=O)N1CCC(CC1)N1CCN(C)CC1	122705989	[CHEMBL4541479]	[Target Class:Enzymes, Primary Target:ERK, Primary Action:Inhibitor, Brief Description:Potent and selective ERK5 inhibitor, FDA-Approved active ingredients:NO]	AX 15836	https://pubchem.ncbi.nlm.nih.gov/compound/122705989
tocris_addon	TocrisSPA-5496	D15	NPSCDD0002552	CC(C(C=CC(N1[C@@H]([C@H](CCC1=O)NS(=O)(CC(C)C)=O)C2=CC=C(C=C2)Cl)=C3)=C3N4C)=CC4=O	91827372	[CHEMBL3753082]	[Target Class:Cell Biology, Primary Target:Bromodomains, Primary Action:Inhibitor, Brief Description:Selective BRD7 and BRD9 inhibitor, FDA-Approved active ingredients:NO]	LP 99	https://pubchem.ncbi.nlm.nih.gov/compound/91827372
tocris_addon	TocrisSPA-5844	D16	NPSCDD0002552	O=C(N(C)C1CCCCCCC1)OC2=NSN=C2N3CCOCC3	121513897	[CHEMBL3613671]	[Target Class:Enzymes, Primary Target:Other Hydrolases, Primary Action:Inhibitor, Brief Description:Potent and irreversible alpha/beta-hydrolase domain 6 (ABHD6) inhibitor, FDA-Approved active ingredients:NO]	JZP 430	https://pubchem.ncbi.nlm.nih.gov/compound/121513897
tocris_addon	TocrisSPA-5497	D17	NPSCDD0002552	CC(C(C=C1)=C(N2C)C=C1N3[C@@H](C4=CC=C(Cl)C=C4)[C@H](NS(=O)(CC(C)C)=O)CCC3=O)=CC2=O	138991750		[Target Class:Cell Biology, Primary Target:Bromodomains, Primary Action:Control, Brief Description:Negative Control for LP 99, FDA-Approved active ingredients:NO]	ent-LP 99	https://pubchem.ncbi.nlm.nih.gov/compound/138991750
tocris_addon	TocrisSPA-5902	D18	NPSCDD0002552	C[N+]1(C)[C@]2([H])[C@H]3[C@H](O3)[C@@]1([H])C[C@@H](OC(C(C4=CC=CS4)(O)C5=CC=CS5)=O)C2.[Br-]			[Target Class:7-TM Receptors, Primary Target:Non-selective Muscarinics, Primary Action:Antagonist, Brief Description:Potent muscarinic receptor antagonist, FDA-Approved active ingredients:YES]	Tiotropium bromide
tocris_addon	TocrisSPA-5443	D19	NPSCDD0002552	O=C(NN3CCS(CC3)(=O)=O)C1=NN(C2=CC=C(Cl)C=C2Cl)C(C4=CC=C(C#CCCC#N)C=C4)=C1C	46912919	[CHEMBL3341898]	[Target Class:7-TM Receptors, Primary Target:CB1 Receptors, Primary Action:Antagonist, Brief Description:High affinity and selective CB1 antagonist, FDA-Approved active ingredients:NO]	AM 6545	https://pubchem.ncbi.nlm.nih.gov/compound/46912919
tocris_addon	TocrisSPA-5904	D20	NPSCDD0002552	CC(O)(C1=C(C=CC=C1)CC[C@H](C2=CC(/C=C/C3=NC4=CC(Cl)=CC=C4C=C3)=CC=C2)SCC5(CC5)CC(O[Na])=O)C	23663996	[CHEMBL1200681]	[Target Class:7-TM Receptors, Primary Target:Leukotriene and Related Receptors, Primary Action:Antagonist, Brief Description:CysLT1 and GPR17 antagonist, FDA-Approved active ingredients:YES]	Montelukast sodium	https://pubchem.ncbi.nlm.nih.gov/compound/23663996
tocris_addon	TocrisSPA-5589	D21	NPSCDD0002552	NCCC2=CN(S(C3=C(Cl)N=C4N3C=CS4)(=O)=O)C1=CC=CC=C12.O=C(O)C(O)=O	121513871		[Target Class:7-TM Receptors, Primary Target:5-HT6 Receptors, Primary Action:Agonist, Brief Description:High affinity and selective 5-HT6 agonist, FDA-Approved active ingredients:NO]	WAY 181187 oxalate	https://pubchem.ncbi.nlm.nih.gov/compound/121513871
tocris_addon	TocrisSPA-6174	D22	NPSCDD0002552	COC1=CC=C(C=C1)CNC2=NC(N(CCO)CCO)=NC3=C2N=CN3C(C)C	6918386	[CHEMBL80713]	[Target Class:Enzymes, Primary Target:Cyclin-Dependent Protein Kinases, Primary Action:Inhibitor, Brief Description:Cdk2 and cdk5 inhibitor, FDA-Approved active ingredients:NO]	CVT 313	https://pubchem.ncbi.nlm.nih.gov/compound/6918386
tocris_addon	TocrisSPA-3083	E03	NPSCDD0002552	CCC1=C(C(OC)=O)N=CC3=C1C2=CC(OC)=C(OC)C=C2N3.Cl	45261899	[CHEMBL543421]	[Target Class:Ion Channels, Primary Target:GABAA Receptors, Primary Action:Benzodiazepine, Brief Description:Benzodiazepine inverse agonist, FDA-Approved active ingredients:NO]	DMCM hydrochloride	https://pubchem.ncbi.nlm.nih.gov/compound/45261899
tocris_addon	TocrisSPA-0955	E04	NPSCDD0002552	O=C(O)/C=C\C(O)=O.C[C@@]14C3=C(C=CC=C3)C[C@H](N4)C2=C1C=CC=C2	16219612	[CHEMBL465477]	[Target Class:Ion Channels, Primary Target:NMDA Receptors, Primary Action:Antagonist, Brief Description:NMDA antagonist; less active enantiomer of (+)-MK 801, FDA-Approved active ingredients:NO]	(-)-MK 801 maleate	https://pubchem.ncbi.nlm.nih.gov/compound/16219612
tocris_addon	TocrisSPA-3092	E05	NPSCDD0002552	O=C(C2=NC=C(OC=C3)C3=C2)N[C@@H]1C4CCN(CC4)C1.Cl	56972222		[Target Class:Ion Channels, Primary Target:Nicotinic (Î±7) Receptors, Primary Action:Agonist, Brief Description:Potent and selective alpha7 nAChR agonist, FDA-Approved active ingredients:NO]	PHA 543613 hydrochloride	https://pubchem.ncbi.nlm.nih.gov/compound/56972222
tocris_addon	TocrisSPA-0991	E06	NPSCDD0002552	Cl.COC1=CC(OC)=CC(COC2=CC(N)=C(Cl)C=C2C(=O)CCC2CCN(CCNS(C)(=O)=O)CC2)=C1	19081934	[CHEMBL586946]	[Target Class:7-TM Receptors, Primary Target:5-HT4 Receptors, Primary Action:Antagonist, Brief Description:5-HT4 antagonist, FDA-Approved active ingredients:NO]	RS 39604 hydrochloride	https://pubchem.ncbi.nlm.nih.gov/compound/19081934
tocris_addon	TocrisSPA-3100	E07	NPSCDD0002552	CC[C@@H]3N(CC5CC5)C1=C2C(C(C4=CC=C(Cl)C=C4Cl)=NN2C3)=NC(C)=C1.Cl	71433630		[Target Class:7-TM Receptors, Primary Target:CRF1 Receptors, Primary Action:Antagonist, Brief Description:Potent and selective CRF1 antagonist, FDA-Approved active ingredients:NO]	NBI 35965 hydrochloride	https://pubchem.ncbi.nlm.nih.gov/compound/71433630
tocris_addon	TocrisSPA-0993	E08	NPSCDD0002552	[H]OC(=O)\C=C\C(=O)O[H].CC(C)(C)NCC(O)COC1=C2C=C(NC2=CC=C1)C#N.CC(C)(C)NCC(O)COC1=C2C=C(NC2=CC=C1)C#N	45073413		[Target Class:7-TM Receptors, Primary Target:5-HT1A Receptors, Primary Action:Antagonist, Brief Description:5-HT1A and 5-HT1B antagonist; also beta-adrenergic antagonist, FDA-Approved active ingredients:NO]	Cyanopindolol hemifumarate	https://pubchem.ncbi.nlm.nih.gov/compound/45073413
tocris_addon	TocrisSPA-2783	E09	NPSCDD0002552	O=C(CNC2(CO)CCCC2)N1[C@@H](C#N)CC[C@H]1C#N.Cl	11381415	[CHEMBL556780]	[Target Class:Enzymes, Primary Target:Dipeptidyl Peptidase IV, Primary Action:Inhibitor, Brief Description:Dipeptidyl peptidase IV (DPP-IV) inhibitor, FDA-Approved active ingredients:NO]	DPPI 1c hydrochloride	https://pubchem.ncbi.nlm.nih.gov/compound/11381415
tocris_addon	TocrisSPA-0995	E10	NPSCDD0002552	Cl.FC1=CC=C(C=C1)C(=O)CCCN1CCC2(CC1)N(CNC2=O)C1=CC=CC=C1	11957687	[CHEMBL1256875]	[Target Class:7-TM Receptors, Primary Target:5-HT2A Receptors, Primary Action:Antagonist, Brief Description:5-HT2A antagonist; also D2-like antagonist, FDA-Approved active ingredients:NO]	Spiperone hydrochloride	https://pubchem.ncbi.nlm.nih.gov/compound/11957687
tocris_addon	TocrisSPA-2794	E11	NPSCDD0002552	NC1=NC=NC2=C1C=NN2C3=CC=CC=C3	4879	[CHEMBL65063]	[Target Class:Enzymes, Primary Target:Src Kinases, Primary Action:Inhibitor, Brief Description:Negative control for PP 2 (Cat. No. 1407), FDA-Approved active ingredients:NO]	PP 3	https://pubchem.ncbi.nlm.nih.gov/compound/4879
tocris_addon	TocrisSPA-1003	E12	NPSCDD0002552	OC1(CCN(CC2=CNC3=CC=CC=C23)CC1)C1=CC=C(Cl)C=C1	133633	[CHEMBL445102]	[Target Class:7-TM Receptors, Primary Target:D2 Receptors, Primary Action:Antagonist, Brief Description:High affinity D2 antagonist, FDA-Approved active ingredients:NO]	L-741626	https://pubchem.ncbi.nlm.nih.gov/compound/133633
tocris_addon	TocrisSPA-2849	E13	NPSCDD0002552	O=C(CSC5=CC=CC=C5)NC(C=C4)=CC=C4N1C(C2=CC(OCO3)=C3C=C2)=NC(OC)=N1	1029232	[CHEMBL1731533]	[Target Class:Enzymes, Primary Target:Arf GTPases, Primary Action:Inhibitor, Brief Description:Sec7-specific GEF inhibitor; selective for cytohesin family, FDA-Approved active ingredients:NO]	SecinH3	https://pubchem.ncbi.nlm.nih.gov/compound/1029232
tocris_addon	TocrisSPA-1051	E14	NPSCDD0002552	OC1=C(NS(=O)(C)=O)C=C(C(O)CNC(C)(C)CC2=CC=CC=C2)C=C1.Cl	37989	[CHEMBL2105510]	[Target Class:7-TM Receptors, Primary Target:Adrenergic Î²2 Receptors, Primary Action:Agonist, Brief Description:Selective beta2 agonist, FDA-Approved active ingredients:NO]	Zinterol hydrochloride	https://pubchem.ncbi.nlm.nih.gov/compound/37989
tocris_addon	TocrisSPA-2850	E15	NPSCDD0002552	C12=CC=CC=C1C3=C(C(C=CC=C4)=C4SC3)N2	297589	[CHEMBL180917]	[Target Class:Enzymes, Primary Target:Lipoxygenases, Primary Action:Inhibitor, Brief Description:Selective 15-lipoxygenase inhibitor, FDA-Approved active ingredients:NO]	PD 146176	https://pubchem.ncbi.nlm.nih.gov/compound/297589
tocris_addon	TocrisSPA-1063	E16	NPSCDD0002552	NC1=NC(NCCC4=CC=C(CCC(O)=O)C=C4)=NC2=C1N=CN2[C@@H]3O[C@H]([C@](NCC)=O)[C@@H](O)[C@H]3O.Cl	10256643	[CHEMBL537419]	[Target Class:7-TM Receptors, Primary Target:Adenosine A2A Receptors, Primary Action:Agonist, Brief Description:A2A agonist, FDA-Approved active ingredients:NO]	CGS 21680 hydrochloride	https://pubchem.ncbi.nlm.nih.gov/compound/10256643
tocris_addon	TocrisSPA-2913	E17	NPSCDD0002552	ClC1=CC=CC(Cl)=C1/C(OC3CCCCCC3)=C/N2N=CN=C2	10428048	[CHEMBL305406]	[Target Class:7-TM Receptors, Primary Target:Glutamate (Metabotropic) Group II Receptors, Primary Action:Antagonist, Brief Description:Selective, non-competitive mGlu2 antagonist, FDA-Approved active ingredients:NO]	Ro 64-5229	https://pubchem.ncbi.nlm.nih.gov/compound/10428048
tocris_addon	TocrisSPA-1080	E18	NPSCDD0002552	Br.CCCN(CCC)[C@@H]1CCC2=CC=CC(O)=C2C1	11957570	[CHEMBL541268]	[Target Class:7-TM Receptors, Primary Target:5-HT1A Receptors, Primary Action:Agonist, Brief Description:Selective 5-HT1A agonist; enantiomer of 8-Hydroxy-DPAT hydrobromide (Cat. No. 0529), FDA-Approved active ingredients:NO]	(R)-(+)-8-Hydroxy-DPAT hydrobromide	https://pubchem.ncbi.nlm.nih.gov/compound/11957570
tocris_addon	TocrisSPA-2966	E19	NPSCDD0002552	O=C(O)/C=C\C(O)=O.CN(CC#C)CC2=CC1=CC=CC=C1OC3=C2C=CC=C3	9821821		[Target Class:Enzymes, Primary Target:Other Dehydrogenases, Primary Action:Inhibitor, Brief Description:GAPDH inhibitor; neuroprotective, FDA-Approved active ingredients:NO]	CGP 3466B maleate	https://pubchem.ncbi.nlm.nih.gov/compound/9821821
tocris_addon	TocrisSPA-1140	E20	NPSCDD0002552	[Na+].[H][C@@]12COP([O-])(=O)O[C@@]1([H])[C@@H](O)[C@@H](O2)N1C(Br)=NC2=C1N=CN=C2N	23702958	[CHEMBL1256796]	[Target Class:Cell Biology, Primary Target:cAMP, Primary Action:Other, Brief Description:Cell-permeable cAMP analog, FDA-Approved active ingredients:NO]	8-Bromo-cAMP sodium salt	https://pubchem.ncbi.nlm.nih.gov/compound/23702958
tocris_addon	TocrisSPA-2995	E21	NPSCDD0002552	O=C(NC2=CC(C(F)(F)F)=CC=C2Cl)NC1=C(O)C=CC(Cl)=C1	310378	[CHEMBL407217]	[Target Class:Ion Channels, Primary Target:Nicotinic (Î±7) Receptors, Primary Action:Modulator, Brief Description:Positive allosteric modulator of alpha7 nAChRs; active in vivo, FDA-Approved active ingredients:NO]	NS 1738	https://pubchem.ncbi.nlm.nih.gov/compound/310378
tocris_addon	TocrisSPA-1253	E22	NPSCDD0002552	O=C(NC(C)(C)C)[C@@]([C@]3=CC=CC=C3)([H])CN(CC2)CCN2C1=C(OC)C=CC=C1.Cl.Cl	14801906		[Target Class:7-TM Receptors, Primary Target:5-HT1A Receptors, Primary Action:Antagonist, Brief Description:Potent and selective 5-HT1A antagonist, FDA-Approved active ingredients:NO]	(S)-WAY 100135 dihydrochloride	https://pubchem.ncbi.nlm.nih.gov/compound/14801906
tocris_addon	TocrisSPA-5590	F03	NPSCDD0002552	O=C(N(C)C=C1C2=CC(OC)=C(CN(C)C)C=C2OC)C3=C1C=CN=C3	117072549	[CHEMBL3823101]	[Target Class:Cell Biology, Primary Target:Bromodomains, Primary Action:Inhibitor, Brief Description:Potent and selective BRD9 and BRD7 inhibitor; orally active, FDA-Approved active ingredients:NO]	BI 9564	https://pubchem.ncbi.nlm.nih.gov/compound/117072549
tocris_addon	TocrisSPA-5934	F04	NPSCDD0002552	CC(CCN1C(CN2CCN(C(C3CC3)=O)CC2)=NC4=C1C(N(C(N4C)=O)C)=O)C.Cl	124201852		[Target Class:Enzymes, Primary Target:Aldehyde Dehydrogenases, Primary Action:Inhibitor, Brief Description:Potent and selective ALDH1A1 inhibitor, FDA-Approved active ingredients:NO]	NCT 501 hydrochloride	https://pubchem.ncbi.nlm.nih.gov/compound/124201852
tocris_addon	TocrisSPA-5621	F05	NPSCDD0002552	O=C(N1[C@](C(N(CC2=CC(Cl)=CC=C2)CCCC(O)=O)=O)(C)CC1)C3=CSC4=C3C=CC=C4	57520598	[CHEMBL3353541]	[Target Class:7-TM Receptors, Primary Target:Free Fatty Acid Receptors, Primary Action:Antagonist, Brief Description:Potent FFA2 (GPR43) antagonist, FDA-Approved active ingredients:NO]	GLPG 0974	https://pubchem.ncbi.nlm.nih.gov/compound/57520598
tocris_addon	TocrisSPA-5943	F06	NPSCDD0002552	O=C(NC1=C(Cl)C=CC=C1)CN2[C@H]3CCC[C@@H]2C[C@](NC(C4=CC(OC)=C(OC)C(OC)=C4)=O)([H])C3			[Target Class:7-TM Receptors, Primary Target:Chemokine CXC Receptors, Primary Action:Antagonist, Brief Description:Potent and selective hCXCR6 antagonist, FDA-Approved active ingredients:NO]	ML 339
tocris_addon	TocrisSPA-5625	F07	NPSCDD0002552	O=C([C@@H]1CCCC[C@@H]1C(O)=O)N2CCC3=CC=CC=C3[C@H]2CN4C(C(C=CC=C5)=C5C4=O)=O	56840728	[CHEMBL2381968]	[Target Class:Cell Biology, Primary Target:Nrf2, Primary Action:Activator, Brief Description:Inhibitor of Keap1- Nrf2 interaction, FDA-Approved active ingredients:NO]	ML 334	https://pubchem.ncbi.nlm.nih.gov/compound/56840728
tocris_addon	TocrisSPA-5944	F08	NPSCDD0002552	FC1=CC=CC(Cl)=C1CN2C(CSC3=CC=C(C(NCC4=CC=CO4)=O)C=C23)=O	5077622		[Target Class:Cell Biology, Primary Target:STING-Dependent Signaling, Primary Action:Other, Brief Description:Activator of STING-dependent signaling, FDA-Approved active ingredients:NO]	G10	https://pubchem.ncbi.nlm.nih.gov/compound/5077622
tocris_addon	TocrisSPA-5654	F09	NPSCDD0002552	CCCCOC1=C2C=NNC2=NC=C1C(C3=C(C=C(C=C3F)C)F)=O	5329775		[Target Class:Enzymes, Primary Target:Cyclin-Dependent Protein Kinases, Primary Action:Inhibitor, Brief Description:Cdk inhibitor; potently inhibits cdk1 and cdk2, FDA-Approved active ingredients:NO]	BMS 265246	https://pubchem.ncbi.nlm.nih.gov/compound/5329775
tocris_addon	TocrisSPA-5951	F10	NPSCDD0002552	ClC1=CC(F)=CC=C1CN2N=C3C(C(F)(F)F)=CC=CC3=C2C4=CC=C(F)C=C4	16734800	[CHEMBL456237]	[Target Class:Nuclear Receptors, Primary Target:LXR-like Receptors, Primary Action:Agonist, Brief Description:Potent LXR agonist, FDA-Approved active ingredients:NO]	WAY 252623	https://pubchem.ncbi.nlm.nih.gov/compound/16734800
tocris_addon	TocrisSPA-5655	F11	NPSCDD0002552	C12=CC=CC=C1C3=C(C(NC4=CC(OCCO5)=C5C=C4)=NN3)C2	71625259	[CHEMBL2323956]	[Target Class:Cell Biology, Primary Target:Hypoxia Inducible Factors (HIF), Primary Action:Inhibitor, Brief Description:Potent HIF-1alpha inhibitor, FDA-Approved active ingredients:NO]	GN 44028	https://pubchem.ncbi.nlm.nih.gov/compound/71625259
tocris_addon	TocrisSPA-5989	F12	NPSCDD0002552	CC1=CC=C(N2N=C(C(C)(C)C)C=C2NC(NC3=CC=C(C4=C3C=CC=C4)OCCN5CCOCC5)=O)C=C1	156422	[CHEMBL103667]	[Target Class:Enzymes, Primary Target:p38 MAPK, Primary Action:Inhibitor, Brief Description:High affinity and selective p38 kinase inhibitor, FDA-Approved active ingredients:NO]	BIRB 796	https://pubchem.ncbi.nlm.nih.gov/compound/156422
tocris_addon	TocrisSPA-5661	F13	NPSCDD0002552	NCCCOC1=CC2=CC=CC=C2C=C1C(NCCOC3=C(C(NC4=CC=C(Cl)C=C4O)=O)C=C(C=CC=C5)C5=C3)=O.Cl	71566396	[CHEMBL3580934]	[Target Class:Cell Biology, Primary Target:Other Transcription Factors, Primary Action:Inhibitor, Brief Description:Potent and selective CREB inhibitor, FDA-Approved active ingredients:NO]	666-15	https://pubchem.ncbi.nlm.nih.gov/compound/71566396
tocris_addon	TocrisSPA-5995	F14	NPSCDD0002552	O=C(NC(S1)=NC(C1=CC=C2)=C2OC3=NC=NC(C4=CC=C(C(F)(F)F)C=C4)=C3)C	16007367	[CHEMBL229430]	[Target Class:Ion Channels, Primary Target:TRPV, Primary Action:Antagonist, Brief Description:Potent TRPV1 antagonist, FDA-Approved active ingredients:NO]	AMG 517	https://pubchem.ncbi.nlm.nih.gov/compound/16007367
tocris_addon	TocrisSPA-5666	F15	NPSCDD0002552	O=C(CNC(C1=CC=CC(Cl)=C1)=O)N[C@@H](C)C2=CC=CC=C2	2548547	[CHEMBL3633720]	[Target Class:7-TM Receptors, Primary Target:Orphan 7-TM Receptors, Primary Action:Agonist, Brief Description:Potent and selective GPR139 agonist, FDA-Approved active ingredients:NO]	JNJ 63533054	https://pubchem.ncbi.nlm.nih.gov/compound/2548547
tocris_addon	TocrisSPA-5999	F16	NPSCDD0002552	O=C(C)C1=CC(C2=CC=CC=C2OCC3CC3)=C4N=CC=CN41	124201853		[Target Class:Cell Biology, Primary Target:Bromodomains, Primary Action:Control, Brief Description:Negative control for TP 472, FDA-Approved active ingredients:NO]	TP 472N	https://pubchem.ncbi.nlm.nih.gov/compound/124201853
tocris_addon	TocrisSPA-5681	F17	NPSCDD0002552	COC1=C(N=C(NC2=NN=C(C3=CC=C(OC)C=C3)O2)S4)C4=CC=C1	3236395	[CHEMBL1349451]	[Target Class:Enzymes, Primary Target:Other Ligases, Primary Action:Activator, Brief Description:Activator of SUMO-activating enzyme, E1 ligase, FDA-Approved active ingredients:NO]	N106	https://pubchem.ncbi.nlm.nih.gov/compound/3236395
tocris_addon	TocrisSPA-6029	F18	NPSCDD0002552	CN(CC1)CCN1C2=CC=C(NC3=NC(N(CC)C(C(C4=CC=C(C5=CN=CS5)C=C4Cl)=C6)=O)=C6C=N3)C=C2	70934541	[CHEMBL3609327]	[Target Class:Enzymes, Primary Target:P21-activated Kinases, Primary Action:Inhibitor, Brief Description:Potent group I PAK inhibitor, FDA-Approved active ingredients:NO]	FRAX 597	https://pubchem.ncbi.nlm.nih.gov/compound/70934541
tocris_addon	TocrisSPA-5682	F19	NPSCDD0002552	O=C(CN)NC(C=C1)=CC=C1N2C(C(C=C3)=CC4=C3C5=CC=CC=C5C=C4)=CC(C(F)(F)F)=N2	10027278	[CHEMBL1650595]	[Target Class:Enzymes, Primary Target:Phosphoinositide-dependent Kinase 1, Primary Action:Inhibitor, Brief Description:PDPK1 (PDK1) inhibitor; inhibits Akt signaling, FDA-Approved active ingredients:NO]	OSU 03012	https://pubchem.ncbi.nlm.nih.gov/compound/10027278
tocris_addon	TocrisSPA-6037	F20	NPSCDD0002552	ClC1=CC=C(C(C2=CC=C(N(CCO)CCO)C=C2)C3=CC=C(N(CCO)CCO)C=C3)C=C1	542158		[Target Class:Enzyme-Linked Receptors, Primary Target:Trk Receptors, Primary Action:Agonist, Brief Description:TrkB and TrkC agonist; brain penetrant, FDA-Approved active ingredients:NO]	LM22B 10	https://pubchem.ncbi.nlm.nih.gov/compound/542158
tocris_addon	TocrisSPA-5692	F21	NPSCDD0002552	O=C1NC2=CC=C(Cl)C=C2C(C3=C(C(C)C)C=CC=C3)SC1	124201848		[Target Class:Transporters, Primary Target:Na+/Ca2+ Exchanger, Primary Action:Inhibitor, Brief Description:Mitochondrial Na+/Ca2+ exchange (mNCX) inhibitor, FDA-Approved active ingredients:NO]	ITH 12575	https://pubchem.ncbi.nlm.nih.gov/compound/124201848
tocris_addon	TocrisSPA-6047	F22	NPSCDD0002552	O=C([C@@H](NC([C@@H]1CCCN1S(=O)(C2=CC=CC=C2)=O)=O)CC3=CC=C(C=C3)OC(N4CCCC4)=O)O[Na]	124221752		[Target Class:Enzyme-Linked Receptors, Primary Target:Integrins, Primary Action:Inhibitor, Brief Description:Dual alpha9beta1/alpha4beta1 integrin inhibitor; preferentially mobilizes HSCs, FDA-Approved active ingredients:NO]	BOP	https://pubchem.ncbi.nlm.nih.gov/compound/124221752
tocris_addon	TocrisSPA-3023	G03	NPSCDD0002552	COC(C=C3)=CC=C3/C=C/C2=NC1=CC=CC=C1C(NCCCN(C)C)=N2.Cl.Cl	56972205		[Target Class:Cell Biology, Primary Target:p53, Primary Action:Other, Brief Description:p53-stabilizing agent, FDA-Approved active ingredients:NO]	CP 31398 dihydrochloride	https://pubchem.ncbi.nlm.nih.gov/compound/56972205
tocris_addon	TocrisSPA-1332	G04	NPSCDD0002552	OC[C@@H](CC)NC1=NC(N(C(C)C)C=N2)=C2C(NCC3=CC=CC=C3)=N1	160355	[CHEMBL14762]	[Target Class:Enzymes, Primary Target:Cyclin-Dependent Protein Kinases, Primary Action:Inhibitor, Brief Description:Cdk inhibitor, FDA-Approved active ingredients:NO]	Roscovitine	https://pubchem.ncbi.nlm.nih.gov/compound/160355
tocris_addon	TocrisSPA-3026	G05	NPSCDD0002552	O=C2C1=CC=CC(NC(C4=CC=C(OCCCCC5=CC=CC=C5)C=C4)=O)=C1OC(C3=NN=NN3)=C2	4887	[CHEMBL21333]	[Target Class:7-TM Receptors, Primary Target:Leukotriene and Related Receptors, Primary Action:Antagonist, Brief Description:Selective CysLT1 antagonist; also TREK2 activator, FDA-Approved active ingredients:NO]	ONO 1078	https://pubchem.ncbi.nlm.nih.gov/compound/4887
tocris_addon	TocrisSPA-1372	G06	NPSCDD0002552	O=C(NC3=CC(C)=NS3)NC1=CC(C=CN2C)=C2C=C1	3277600	[CHEMBL323356]	[Target Class:7-TM Receptors, Primary Target:5-HT2B Receptors, Primary Action:Antagonist, Brief Description:Potent, selective 5-HT2B antagonist, FDA-Approved active ingredients:NO]	SB 204741	https://pubchem.ncbi.nlm.nih.gov/compound/3277600
tocris_addon	TocrisSPA-3066	G07	NPSCDD0002552	O=C(C2=CC=C(C3=CSC(N4CCN(C)CC4)=N3)C=C2)NC1(CCCCC1)C(NCC#N)=O	9912381	[CHEMBL426819]	[Target Class:Enzymes, Primary Target:Cathepsin, Primary Action:Inhibitor, Brief Description:Potent cathepsin K inhibitor, FDA-Approved active ingredients:NO]	L 006235	https://pubchem.ncbi.nlm.nih.gov/compound/9912381
tocris_addon	TocrisSPA-1408	G08	NPSCDD0002552	CC1=CC(NC(=O)NC2N=C(C3=CC=CC=C3)C3=CC=CC=C3N(CC(=O)C3=C(C)C=CC=C3)C2=O)=CC=C1	3452843	[CHEMBL345686]	[Target Class:7-TM Receptors, Primary Target:CCK2 Receptors, Primary Action:Antagonist, Brief Description:Highly potent, selective non-peptide CCK2 antagonist, FDA-Approved active ingredients:NO]	YM 022	https://pubchem.ncbi.nlm.nih.gov/compound/3452843
tocris_addon	TocrisSPA-3077	G09	NPSCDD0002552	CC1=CC=C(NC3=C2CCNC3CC4=CC=C(OC)C(OC)=C4)C2=C1.Cl	9929423		[Target Class:7-TM Receptors, Primary Target:5-HT2B Receptors, Primary Action:Antagonist, Brief Description:High affinity 5-HT2B antagonist; orally active, FDA-Approved active ingredients:NO]	LY 272015 hydrochloride	https://pubchem.ncbi.nlm.nih.gov/compound/9929423
tocris_addon	TocrisSPA-1412	G10	NPSCDD0002552	O[C@H]1[C@H](N(C)S(=O)(CC)=O)C2=C(C=CC(C#N)=C2)OC(C)1C.O[C@@H]3[C@@H](N(C)S(=O)(CC)=O)C4=C(C=CC(C#N)=C4)OC(C)3C	90479790	[CHEMBL4303705]	[Target Class:Ion Channels, Primary Target:Voltage-gated Potassium (KV) Channels, Primary Action:Blocker, Brief Description:IKs blocker. Also blocks ICFTR, FDA-Approved active ingredients:NO]	Chromanol 293B	https://pubchem.ncbi.nlm.nih.gov/compound/90479790
tocris_addon	TocrisSPA-3078	G11	NPSCDD0002552	CC(C1=CC=CC=C1N2CCN3CCC(C(C4=CC=C(F)C=C4)=O)CC3)(C)C2=O.Cl	11957576	[CHEMBL1256663]	[Target Class:7-TM Receptors, Primary Target:5-HT1D Receptors, Primary Action:Antagonist, Brief Description:Selective 5-HT1D antagonist, FDA-Approved active ingredients:NO]	LY 310762 hydrochloride	https://pubchem.ncbi.nlm.nih.gov/compound/11957576
tocris_addon	TocrisSPA-1436	G12	NPSCDD0002552	C1(/N[C@@H]2[C@H]([C@]3=CC=CC=C3)CCC2)=N\CCCCCCCCCCC1.Cl	6917816		[Target Class:Enzymes, Primary Target:Adenylyl Cyclases, Primary Action:Inhibitor, Brief Description:Adenylyl cyclase inhibitor; also cyclic nucleotide PDE inhibitor, FDA-Approved active ingredients:NO]	MDL 12330A hydrochloride	https://pubchem.ncbi.nlm.nih.gov/compound/6917816
tocris_addon	TocrisSPA-3113	G13	NPSCDD0002552	CCNC2=NC1=CC=C(Cl)C=C1C(C3=CC=CC=C3)(C)O2.Cl	135413552		[Target Class:Other Pharmacology, Primary Target:Translocator Protein, Primary Action:Ligand, Brief Description:Ligand of the translocator protein (TSPO); also GABAA receptor potentiator, FDA-Approved active ingredients:NO]	Etifoxine hydrochloride	https://pubchem.ncbi.nlm.nih.gov/compound/135413552
tocris_addon	TocrisSPA-1475	G14	NPSCDD0002552	CCS(=O)(=O)N(C)[C@@H]1[C@@H](O)C(C)(C)OC2=C1C=C(C=C2)C#N	121846	[CHEMBL434045]	[Target Class:Ion Channels, Primary Target:Voltage-gated Potassium (KV) Channels, Primary Action:Blocker, Brief Description:IKs blocker. Enantiomer of Chromanol 293B (Cat. No. 1412), FDA-Approved active ingredients:NO]	(-)-[3R4S]-Chromanol 293B	https://pubchem.ncbi.nlm.nih.gov/compound/121846
tocris_addon	TocrisSPA-3188	G15	NPSCDD0002552	O=C(CCC4CCCC4)N(CCN(C)C)CC(C=C2)=CC=C2C1=CC=C(CNCCC3=CC=CC=C3)C=C1.Cl.Cl	11983346	[CHEMBL535371]	[Target Class:7-TM Receptors, Primary Target:5-ht5 Receptors, Primary Action:Antagonist, Brief Description:Selective 5-ht5a antagonist, FDA-Approved active ingredients:NO]	SB 699551	https://pubchem.ncbi.nlm.nih.gov/compound/11983346
tocris_addon	TocrisSPA-1508	G16	NPSCDD0002552	[O-][N+](=O)C1=CC(C(=O)NC2=CC=CC=C2)=C(Cl)C=C1	644213	[CHEMBL375270]	[Target Class:Nuclear Receptors, Primary Target:PPARÎ³, Primary Action:Antagonist, Brief Description:Selective covalent PPARgamma antagonist, FDA-Approved active ingredients:NO]	GW 9662	https://pubchem.ncbi.nlm.nih.gov/compound/644213
tocris_addon	TocrisSPA-3197	G17	NPSCDD0002552	[H][C@]12C(C)(C)CCC[C@@](C)1[C@@H](C=O)C(C=O)=CC2	72503	[CHEMBL254550]	[Target Class:Ion Channels, Primary Target:TRPA1, Primary Action:Activator, Brief Description:TRPA1 channel activator; analgesic and antifungal, FDA-Approved active ingredients:NO]	Polygodial	https://pubchem.ncbi.nlm.nih.gov/compound/72503
tocris_addon	TocrisSPA-1545	G18	NPSCDD0002552	O=C(OC)C1=C(C)NC(C)=C([N+]([O-])=O)[C@@H]1[C@]2=CC=CC=C2C(F)(F)F	6604881	[CHEMBL105672]	[Target Class:Ion Channels, Primary Target:CaV1.x Channels (L-type), Primary Action:Blocker, Brief Description:CaV1.x blocker; (R)-(+)-enantiomer of (+/-)-Bay K 8644; also TMEM176B inhibitor, FDA-Approved active ingredients:NO]	(R)-(+)-Bay K 8644	https://pubchem.ncbi.nlm.nih.gov/compound/6604881
tocris_addon	TocrisSPA-3199	G19	NPSCDD0002552	O=C(NC2=C1NC(C3=CC=C(S(N4CCN(CC5=CC=C(Cl)C=C5)CC4)(=O)=O)C=C3)=N2)N(CCC)C1=O	44186581	[CHEMBL482436]	[Target Class:7-TM Receptors, Primary Target:Adenosine A2B Receptors, Primary Action:Antagonist, Brief Description:Selective A2B antagonist, FDA-Approved active ingredients:NO]	PSB 0788	https://pubchem.ncbi.nlm.nih.gov/compound/44186581
tocris_addon	TocrisSPA-1546	G20	NPSCDD0002552	O=C(OC)C1=C(C)NC(C)=C([N+]([O-])=O)[C@H]1[C@]2=CC=CC=C2C(F)(F)F	6603728	[CHEMBL283013]	[Target Class:Ion Channels, Primary Target:CaV1.x Channels (L-type), Primary Action:Activator, Brief Description:CaV1.x activator; (S)-(-)-enantiomer of (+/-)-Bay K 8644, FDA-Approved active ingredients:NO]	(S)-(-)-Bay K 8644	https://pubchem.ncbi.nlm.nih.gov/compound/6603728
tocris_addon	TocrisSPA-3200	G21	NPSCDD0002552	O=C1N(CCC)C(C(NC(C3=CC=C(OCC(NCCN)=O)C=C3)=N2)=C2N1CCC)=O.Cl.Cl	121513846		[Target Class:7-TM Receptors, Primary Target:Non-selective Adenosine, Primary Action:Antagonist, Brief Description:Adenosine receptor antagonist, FDA-Approved active ingredients:NO]	XAC	https://pubchem.ncbi.nlm.nih.gov/compound/121513846
tocris_addon	TocrisSPA-1592	G22	NPSCDD0002552	Cl.Cl.CC(C)C1=CC=C(CN2C=CC3=C2C=CC2=NC(NC4CC4)=NC(N)=C32)C=C1	45073452		[Target Class:7-TM Receptors, Primary Target:Protease-Activated Receptors, Primary Action:Antagonist, Brief Description:Potent, selective non-peptide PAR1 antagonist, FDA-Approved active ingredients:NO]	SCH 79797 dihydrochloride	https://pubchem.ncbi.nlm.nih.gov/compound/45073452
tocris_addon	TocrisSPA-5693	H03	NPSCDD0002552	O=C(C1=CC=C(F)C=C1)N(C2)CCC3=C2OC(COC4=CC=CC=C4)=N3	56846694	[CHEMBL4457740]	[Target Class:7-TM Receptors, Primary Target:Glutamate (Metabotropic) Group I Receptors, Primary Action:Modulator, Brief Description:Selective positive allosteric modulator of mGlu5 receptors; brain penetrant and orally bioavailable, FDA-Approved active ingredients:NO]	VU 0409551	https://pubchem.ncbi.nlm.nih.gov/compound/56846694
tocris_addon	TocrisSPA-6098	H04	NPSCDD0002552	O=C(OC1=NSN=C1N2CCCCC2)N3CCOCC3	651937	[CHEMBL1085463]	[Target Class:Enzymes, Primary Target:Lysosomal Acid Lipase, Primary Action:Inhibitor, Brief Description:Potent and selective LAL inhibitor, FDA-Approved active ingredients:NO]	Lalistat 1	https://pubchem.ncbi.nlm.nih.gov/compound/651937
tocris_addon	TocrisSPA-5694	H05	NPSCDD0002552	CC1=CC(C)=CC(C)=C1S(N(CC2=CC=C(C(F)(F)F)O2)CC(C=C3)=CC=C3C4=CC(S(C)(=O)=O)=CC=C4)(=O)=O	46203250	[CHEMBL1093266]	[Target Class:Nuclear Receptors, Primary Target:LXR-like Receptors, Primary Action:Antagonist, Brief Description:Potent LXR antagonist, FDA-Approved active ingredients:NO]	GSK 2033	https://pubchem.ncbi.nlm.nih.gov/compound/46203250
tocris_addon	TocrisSPA-6099	H06	NPSCDD0002552	O=C(N1CCCCC1)OC2=NSN=C2N3CCCCC3	46867138	[CHEMBL1085857]	[Target Class:Enzymes, Primary Target:Lysosomal Acid Lipase, Primary Action:Inhibitor, Brief Description:Selective LAL inhibitor, FDA-Approved active ingredients:NO]	Lalistat 2	https://pubchem.ncbi.nlm.nih.gov/compound/46867138
tocris_addon	TocrisSPA-5722	H07	NPSCDD0002552	NC1=NC(NCC2=CC=CC=C2)=NC(C3=CC=CC=C3CO)=N1	56707820	[CHEMBL4548689]	[Target Class:7-TM Receptors, Primary Target:Orphan 7-TM Receptors, Primary Action:Modulator, Brief Description:Selective positive allosteric modulator at GPR68, FDA-Approved active ingredients:NO]	Ogerin	https://pubchem.ncbi.nlm.nih.gov/compound/56707820
tocris_addon	TocrisSPA-6106	H08	NPSCDD0002552	CC(NCCSC1=NC2=CSC=C2C(N1C3=CC=C(C=C3)OCC(F)(F)F)=O)=O	86685411	[CHEMBL4439992]	[Target Class:Enzymes, Primary Target:Other Oxygenases/Oxidases, Primary Action:Inhibitor, Brief Description:Potent and reversible fatty acid desaturase 1 inhibitor; orally bioavailable, FDA-Approved active ingredients:NO]	T 3364366	https://pubchem.ncbi.nlm.nih.gov/compound/86685411
tocris_addon	TocrisSPA-5729	H09	NPSCDD0002552	O=C(NC(C)C)CN1C(C2=CC(OCCCN3CCOCC3)=CN=C2N=C1C4=CC=C(F)C(Cl)=C4)=O.Cl	86765292		[Target Class:7-TM Receptors, Primary Target:Vasopressin Receptors, Primary Action:Antagonist, Brief Description:Potent and selective V1B receptor antagonist; orally bioavailable, FDA-Approved active ingredients:NO]	TASP 0390325	https://pubchem.ncbi.nlm.nih.gov/compound/86765292
tocris_addon	TocrisSPA-6139	H10	NPSCDD0002552	O=C(N1CCN2CCC1CC2)C(O3)=CC=C3C4=CC(C(F)(F)F)=CC=C4.Cl	68676769		[Target Class:Ion Channels, Primary Target:Nicotinic (Î±7) Receptors, Primary Action:Agonist, Brief Description:High affinity alpha7 nAChR partial agonist; anti-inflammatory, FDA-Approved active ingredients:NO]	NS 6740	https://pubchem.ncbi.nlm.nih.gov/compound/68676769
tocris_addon	TocrisSPA-5730	H11	NPSCDD0002552	O=C(O)[C@@H]1[C@@H](C2=CC=C(OC)C=C2)N(CC(N(CCCC)CCCC)=O)C[C@H]1C3=CC4=C(OCO4)C=C3	5310990	[CHEMBL428504]	[Target Class:7-TM Receptors, Primary Target:ETA Receptors, Primary Action:Antagonist, Brief Description:Highly potent, selective ETA antagonist; orally bioavailable, FDA-Approved active ingredients:NO]	A 127722	https://pubchem.ncbi.nlm.nih.gov/compound/5310990
tocris_addon	TocrisSPA-6143	H12	NPSCDD0002552	OC1=CC=CC(C(OC2=C(C(F)=CC=C2)OC(C3=CC(O)=CC=C3)=O)=O)=C1	46830365	[CHEMBL3092944]	[Target Class:Transporters, Primary Target:Glucose Transporters, Primary Action:Inhibitor, Brief Description:GLUT inhibitor, FDA-Approved active ingredients:NO]	WZB 117	https://pubchem.ncbi.nlm.nih.gov/compound/46830365
tocris_addon	TocrisSPA-5737	H13	NPSCDD0002552	FC1=C(C=CC=C1)NC2=NC3=NON=C3N=C2NC4=C(C=CC=C4)F	565708	[CHEMBL3627755]	[Target Class:Cell Biology, Primary Target:Oxidative Phosphorylation, Primary Action:Other, Brief Description:Mitochondrial protonophore uncoupler, FDA-Approved active ingredients:NO]	BAM 15	https://pubchem.ncbi.nlm.nih.gov/compound/565708
tocris_addon	TocrisSPA-6156	H14	NPSCDD0002552	O=C(N[C@@H](C(C)(C)C)C(N1C[C@@H](C[C@H]1C(NCC2=CC=C(C3=C(N=CS3)C)C=C2)=O)O)=O)C4(C#N)CC4	122199236	[CHEMBL4225537]	[Target Class:Enzymes, Primary Target:Ubiquitin E3 Ligases, Primary Action:Inhibitor, Brief Description:High-affinity inhibitor of VHL, FDA-Approved active ingredients:NO]	VH 298	https://pubchem.ncbi.nlm.nih.gov/compound/122199236
tocris_addon	TocrisSPA-5759	H15	NPSCDD0002552	NC1=C(S(CCCC)=O)SC2=NC(C3=CC=CS3)=CC(C4=CC=CC=C4)=C21	3337839	[CHEMBL4061483]	[Target Class:Enzymes, Primary Target:Other Dehydrogenases, Primary Action:Inhibitor, Brief Description:High affinity 15-PGDH inhibitor; promotes hematopoiesis and hepatocyte proliferation, FDA-Approved active ingredients:NO]	SW 033291	https://pubchem.ncbi.nlm.nih.gov/compound/3337839
tocris_addon	TocrisSPA-6181	H16	NPSCDD0002552	CC1=C(C2=C(N3C(C)=NN=C3[C@@H](N=C2C4=CC=C(C=C4)Cl)CC(NC5=CC=C(C=C5)O)=O)S1)C	9936746	[CHEMBL3581647]	[Target Class:Cell Biology, Primary Target:Bromodomains, Primary Action:Inhibitor, Brief Description:BET bromodomain inhibitor; orally bioavailable, FDA-Approved active ingredients:NO]	OTX 015	https://pubchem.ncbi.nlm.nih.gov/compound/9936746
tocris_addon	TocrisSPA-5769	H17	NPSCDD0002552	O=C(COCC(NC4=C(C(O[Na])=O)C=C(Cl)C=C4)=O)N1CCN(C(C3=CC=CC=C3)C2=CC=CC=C2)CC1	53240409		[Target Class:Enzymes, Primary Target:Plasminogen Activator Inhibitor-1, Primary Action:Inhibitor, Brief Description:Plasminogen activator inhibitor-1 (PAI-1) inhibitor; orally bioavailable, FDA-Approved active ingredients:NO]	TM 5275 sodium salt	https://pubchem.ncbi.nlm.nih.gov/compound/53240409
tocris_addon	TocrisSPA-6000	H18	NPSCDD0002552	O=C(C)C1=CC(C2=CC(C(NC3CC3)=O)=CC=C2C)=C4N=CC=CN41	123773279	[CHEMBL4065619]	[Target Class:Cell Biology, Primary Target:Bromodomains, Primary Action:Inhibitor, Brief Description:Potent BRD9/7 inhibitor, FDA-Approved active ingredients:NO]	TP 472	https://pubchem.ncbi.nlm.nih.gov/compound/123773279
tocris_addon	TocrisSPA-5772	H19	NPSCDD0002552	[Ca++].C[C@@H](C(OCC)=O)C[C@H](NC(CCC([O-])=O)=O)CC1=CC=C(C2=CC=CC=C2)C=C1.C[C@@H](C(OCC)=O)C[C@H](NC(CCC([O-])=O)=O)CC1=CC=C(C2=CC=CC=C2)C=C1	91827885		[Target Class:Enzymes, Primary Target:Other Proteases, Primary Action:Inhibitor, Brief Description:Membrane metallo-endopeptidase (neprilysin) inhibitor prodrug; orally bioavailable, FDA-Approved active ingredients:NO]	Sacubitril calcium	https://pubchem.ncbi.nlm.nih.gov/compound/91827885
tocris_addon	TocrisSPA-6053	H20	NPSCDD0002552	N1(C2=CC=C(C3=CN4N=CC(C5=CC=NC6=C5C=CC=C6)=C4N=C3)C=C2)CCNCC1.Cl.Cl	91900717		[Target Class:Enzyme-Linked Receptors, Primary Target:BMP and Other Activin Receptors, Primary Action:Inhibitor, Brief Description:Potent and selective ALK2 and ALK3 inhibitor; promotes neural induction of hPSCs, FDA-Approved active ingredients:NO]	LDN 193189 dihydrochloride	https://pubchem.ncbi.nlm.nih.gov/compound/91900717
tocris_addon	TocrisSPA-5742	H21	NPSCDD0002552	N#CC1=CN(CC2=C(C)ON=C2C)C3=C1C=C(OC4=CC=C(NC([C@H]5NCCC5)=O)C=C4)C=C3	91668554	[CHEMBL3422676]	[Target Class:Enzymes, Primary Target:PFKFB3, Primary Action:Inhibitor, Brief Description:Potent and selective PFKFB3 inhibitor, FDA-Approved active ingredients:NO]	AZ PFKFB3 67	https://pubchem.ncbi.nlm.nih.gov/compound/91668554
tocris_addon	TocrisSPA-6113	H22	NPSCDD0002552	C1CNCCC12C(=NC3=CC=CC=C3N2)NCC4=CC(=CC=C4)Cl.Cl	136590563		[Target Class:Cell Biology, Primary Target:Ferroptosis, Primary Action:Inhibitor, Brief Description:Potent ferroptosis inhibitor, FDA-Approved active ingredients:NO]	Liproxstatin-1 hydrochloride	https://pubchem.ncbi.nlm.nih.gov/compound/136590563
tocris_addon	TocrisSPA-3219	I03	NPSCDD0002552	O=P(CC)(CCCN)O.Cl	90488815		[Target Class:7-TM Receptors, Primary Target:GABAB Receptors, Primary Action:Antagonist, Brief Description:GABAB antagonist; displays activity at presynaptic receptors, FDA-Approved active ingredients:NO]	CGP 36216 hydrochloride	https://pubchem.ncbi.nlm.nih.gov/compound/90488815
tocris_addon	TocrisSPA-1635	I04	NPSCDD0002552	[H][C@@]13[C@@](CN(C(CC4=C(OC)C=CC=C4)=N)C3)([H])C(CCC(C5=CC=CC=C5)1C2=CC=CC=C2)=O	107686	[CHEMBL131171]	[Target Class:7-TM Receptors, Primary Target:NK1 Receptors, Primary Action:Antagonist, Brief Description:Potent and selective NK1 antagonist, FDA-Approved active ingredients:NO]	RP 67580	https://pubchem.ncbi.nlm.nih.gov/compound/107686
tocris_addon	TocrisSPA-3270	I05	NPSCDD0002552	O=C(CC1CC(C2=CC=CC=C2)=NO1)O	10798271	[CHEMBL1320667]	[Target Class:Cell Biology, Primary Target:Cytokines, Primary Action:Other, Brief Description:Immunomodulator; reduces production of pro-inflammatory cytokines, FDA-Approved active ingredients:NO]	GIT 27	https://pubchem.ncbi.nlm.nih.gov/compound/10798271
tocris_addon	TocrisSPA-1674	I06	NPSCDD0002552	CN1CCC2=C(CC3=CC=CC=C3CC1)NC1=CC=CC=C21	4350931	[CHEMBL441618]	[Target Class:7-TM Receptors, Primary Target:D1 and D5 Receptors, Primary Action:Antagonist, Brief Description:Potent and selective D1 antagonist, FDA-Approved active ingredients:NO]	LE 300	https://pubchem.ncbi.nlm.nih.gov/compound/4350931
tocris_addon	TocrisSPA-3263	I07	NPSCDD0002552	CC(C)(C)C1=NC(C2=CC(OCO4)=C4C=C2)=C(C3=NC(C)=CC=C3)N1	9858940	[CHEMBL226838]	[Target Class:Enzyme-Linked Receptors, Primary Target:TGF-Î² Receptors, Primary Action:Inhibitor, Brief Description:Selective inhibitor of TGF-betaRI, ALK4 and ALK7, FDA-Approved active ingredients:NO]	SB 505124	https://pubchem.ncbi.nlm.nih.gov/compound/9858940
tocris_addon	TocrisSPA-1700	I08	NPSCDD0002552	O=C(C4=C3C=CC=C4)NC1=CC=CC=C1C3N(CC2)CCN2C(CC5(CCCC5)CC(N[C@@H](CCCNC(N)=N)C(NCCN6C(N(C7=CC=CC=C7)N(C8=CC=CC=C8)C6=O)=O)=O)=O)=O	9811493	[CHEMBL540989]	[Primary Category:7-TM Receptors Secondary Category:Peptide Receptors Tertiary Category:NPY Receptors Primary Action:Potent selective non-peptide NPY Y2 receptor antagonist Biological Description:Potent selective and competitive non-peptide antagonist for the neuropeptide Y Y2 receptor (IC50 = 15 nM). Displays > 650-fold selectivity over Y1 Y4 and Y5 receptors. Active in vivo.]	BIIE 0246	https://pubchem.ncbi.nlm.nih.gov/compound/9811493
tocris_addon	TocrisSPA-3297	I09	NPSCDD0002552	O=C(N(C)C)NC1(C4=CC=CC=C4)CCN(CCC[C@]3(CN(C(C5=CC=CC=C5)=O)CCC3)[C@]2=CC=C(Cl)C(Cl)=C2)CC1.Cl	90488827		[Target Class:7-TM Receptors, Primary Target:NK3 Receptors, Primary Action:Antagonist, Brief Description:Potent and selective NK3 antagonist, FDA-Approved active ingredients:NO]	SSR 146977 hydrochloride	https://pubchem.ncbi.nlm.nih.gov/compound/90488827
tocris_addon	TocrisSPA-1743	I10	NPSCDD0002552	CC(C)(C)C1=CC=C(C=C1)S(=O)(=O)\C=C\C#N	5353432	[CHEMBL270299]	[Target Class:Cell Biology, Primary Target:NF-ÎºB and IÎºB, Primary Action:Inhibitor, Brief Description:Irreversible inhibitor of TNF-alpha-induced IkappaBalpha phosphorylation, FDA-Approved active ingredients:NO]	Bay 11-7085	https://pubchem.ncbi.nlm.nih.gov/compound/5353432
tocris_addon	TocrisSPA-3301	I11	NPSCDD0002552	O=C(N(CC)CC)C(C=C4)=CC=C4NC1=NC(NC=N2)=C2C(OCC3CCCCC3)=N1	10202471	[CHEMBL1802728]	[Target Class:Enzymes, Primary Target:Cyclin-Dependent Protein Kinases, Primary Action:Inhibitor, Brief Description:Cdk2 inhibitor; also potent inhibitor of aurora kinase A and B, FDA-Approved active ingredients:NO]	NU 6140	https://pubchem.ncbi.nlm.nih.gov/compound/10202471
tocris_addon	TocrisSPA-1980	I12	NPSCDD0002552	O=C(CC1=C(C4=CC=C(C=CC=C5)C5=C4)NC2=C1C=CC3=C2C=CC=C3)N[C@@H]([C@](OC[C@@H](N)C)=O)CCCCN	9937014	[CHEMBL518199]	[Target Class:7-TM Receptors, Primary Target:Somatostatin (sst) Receptors, Primary Action:Agonist, Brief Description:Potent and selective sst5 agonist, FDA-Approved active ingredients:NO]	L-817818	https://pubchem.ncbi.nlm.nih.gov/compound/9937014
tocris_addon	TocrisSPA-3319	I13	NPSCDD0002552	ClC1=CC=CC(CNCCC2=CC=C(NC(C3=CC=CS3)=N)C=C2)=C1.Cl.Cl	9824646		[Target Class:Enzymes, Primary Target:nNOS, Primary Action:Inhibitor, Brief Description:Selective nNOS inhibitor, FDA-Approved active ingredients:NO]	ARL 17477 dihydrochloride	https://pubchem.ncbi.nlm.nih.gov/compound/9824646
tocris_addon	TocrisSPA-1985	I14	NPSCDD0002552	O=C(NC)C3=CC(CCO2)=C(C=C3)[C@@H]2CCN1CCN(C4=CC=C(C(N)=O)C=C4)CC1	9845148	[CHEMBL441095]	[Target Class:7-TM Receptors, Primary Target:5-HT1D Receptors, Primary Action:Agonist, Brief Description:Highly selective 5-HT1D agonist, FDA-Approved active ingredients:NO]	PNU 142633	https://pubchem.ncbi.nlm.nih.gov/compound/9845148
tocris_addon	TocrisSPA-3324	I15	NPSCDD0002552	OC[C@H](CC6=CC=CC=C6)NC1=C2C(N(CC3=CC=C(C7=CC=CC=C7)C=C3)C=N2)=NC(OC4=CC=C(CCC5)C5=C4)=N1	42623900	[CHEMBL259181]	[Target Class:Enzymes, Primary Target:Arf GTPases, Primary Action:Inhibitor, Brief Description:ARFGAP1 inhibitor; modulates Wnt/beta-catenin signaling, FDA-Approved active ingredients:NO]	QS 11	https://pubchem.ncbi.nlm.nih.gov/compound/42623900
tocris_addon	TocrisSPA-1991	I16	NPSCDD0002552	OC(C=C4)=CC=C4N1C(C(C=C3)=CC=C3OCCN2CCCCC2)=C(C)C(C5=CC=C(O)C=C5)=N1.Cl.Cl	135541421		[Target Class:Nuclear Receptors, Primary Target:Estrogen and Related Receptors, Primary Action:Antagonist, Brief Description:Highly selective ERalpha antagonist, FDA-Approved active ingredients:NO]	MPP dihydrochloride	https://pubchem.ncbi.nlm.nih.gov/compound/135541421
tocris_addon	TocrisSPA-3326	I17	NPSCDD0002552	CN(CCC2=C(C3=CC=CC=C3)NC1=CC=C(OC)C=C12)C	6918515	[CHEMBL7318]	[Target Class:7-TM Receptors, Primary Target:5-HT6 Receptors, Primary Action:Antagonist, Brief Description:High affinity 5-HT6 antagonist, FDA-Approved active ingredients:NO]	BGC 20-761	https://pubchem.ncbi.nlm.nih.gov/compound/6918515
tocris_addon	TocrisSPA-1992	I18	NPSCDD0002552	NC1=CC=CC2=C1C[N+]([H])(C)CC2C3=CC=CC=C3.O=C(O)\C=C/C([O-])=O	5358907	[CHEMBL1256842]	[Target Class:Transporters, Primary Target:Dopamine Transporters, Primary Action:Inhibitor, Brief Description:Potent noradrenalin and dopamine uptake inhibitor. Antidepressant, FDA-Approved active ingredients:NO]	Nomifensine	https://pubchem.ncbi.nlm.nih.gov/compound/5358907
tocris_addon	TocrisSPA-3327	I19	NPSCDD0002552	OC1=CC2=C(OC3=C2CCCNC3=O)C=C1	755673	[CHEMBL1450770]	[Target Class:Enzymes, Primary Target:Protein Kinase D, Primary Action:Inhibitor, Brief Description:Selective protein kinase D inhibitor, FDA-Approved active ingredients:NO]	CID 755673	https://pubchem.ncbi.nlm.nih.gov/compound/755673
tocris_addon	TocrisSPA-2006	I20	NPSCDD0002552	[H][C@@]4([C@](C)3[C@]5(C)[C@@](C([C@]6([H])CC5)=CC([C@@H]([C@](O)(C)C)O6)=O)(O)CC4)CC2=C3NC1=CC=CC=C12	105008	[CHEMBL410063]	[Target Class:Enzymes, Primary Target:Ca2+-ATPase, Primary Action:Blocker, Brief Description:SERCA ATPase blocker. Also potent BKCa channel blocker, FDA-Approved active ingredients:NO]	Paxilline	https://pubchem.ncbi.nlm.nih.gov/compound/105008
tocris_addon	TocrisSPA-3352	I21	NPSCDD0002552	NC1=C(/C=N/OCCN2CCOCC2)C(NC3=CC(Cl)=C(OCC4=CC=CC=C4)C=C3)=NC=N1.Cl	17747413		[Target Class:Enzyme-Linked Receptors, Primary Target:EGFR, Primary Action:Inhibitor, Brief Description:Potent ErbB receptor family inhibitor, FDA-Approved active ingredients:NO]	JNJ 28871063 hydrochloride	https://pubchem.ncbi.nlm.nih.gov/compound/17747413
tocris_addon	TocrisSPA-2010	I22	NPSCDD0002552	CC[C@H](C3)N=C1N3C(N(C)C2=C1NC(C4=C(Cl)C(Cl)=CC(Cl)=C4)=N2)=O.Cl			[Target Class:7-TM Receptors, Primary Target:Adenosine A3 Receptors, Primary Action:Antagonist, Brief Description:Potent, highly selective hA3 receptor antagonist/inverse agonist, FDA-Approved active ingredients:NO]	PSB 10 hydrochloride
tocris_addon	TocrisSPA-5777	J03	NPSCDD0002552	O[C@@H](CNC(C1=CC=NC(NC2CCC2)=C1)=O)CN3CC4=CC=CC=C4CC3.Cl.Cl	124201849		[Target Class:Enzymes, Primary Target:Protein Arginine Methyltransferases, Primary Action:Inhibitor, Brief Description:Potent and selective PRMT5 inhibitor, FDA-Approved active ingredients:NO]	GSK 591 dihydrochloride	https://pubchem.ncbi.nlm.nih.gov/compound/124201849
tocris_addon	TocrisSPA-6157	J04	NPSCDD0002552	O=C(N[C@@H](C(C)(C)C)C(N1C[C@H](C[C@H]1C(NCC2=CC=C(C3=C(N=CS3)C)C=C2)=O)O)=O)C4(C#N)CC4	127021044	[CHEMBL4229018]	[Target Class:Enzymes, Primary Target:Ubiquitin E3 Ligases, Primary Action:Control, Brief Description:Negative control for VH 298, FDA-Approved active ingredients:NO]	cis VH 298	https://pubchem.ncbi.nlm.nih.gov/compound/127021044
tocris_addon	TocrisSPA-5445	J05	NPSCDD0002552	NC1=NC(OCCCC)=NC(N2CC3=CC=CC(CC(OC)=O)=C3)=C1NC2=O	23079483	[CHEMBL1089224]	[Target Class:Enzyme-Linked Receptors, Primary Target:Toll-like Receptors, Primary Action:Agonist, Brief Description:Potent TLR7 agonist, FDA-Approved active ingredients:NO]	SM 324405	https://pubchem.ncbi.nlm.nih.gov/compound/23079483
tocris_addon	TocrisSPA-6193	J06	NPSCDD0002552	CC1=C(C2=CC=C(C=C2)Cl)N(C3=C(C=C(C=C3)Cl)Cl)N=C1C(N)=O	66844170		[Target Class:7-TM Receptors, Primary Target:CB1 Receptors, Primary Action:Antagonist, Brief Description:High affinity and selective CB1 antagonist, FDA-Approved active ingredients:NO]	AM 4113	https://pubchem.ncbi.nlm.nih.gov/compound/66844170
tocris_addon	TocrisSPA-5550	J07	NPSCDD0002552	COC1=C(N2C=C(C)N=C2)C=CC(/C=C3CCCN([C@@H](C)C4=CC=C(F)C=C4)C\3=O)=C1	57354968		[Target Class:Enzymes, Primary Target:Î³-Secretase, Primary Action:Modulator, Brief Description:gamma-secretase modulator; Notch-sparing, FDA-Approved active ingredients:NO]	E 2012	https://pubchem.ncbi.nlm.nih.gov/compound/57354968
tocris_addon	TocrisSPA-6194	J08	NPSCDD0002552	O=C(C1=C(C=CC(Cl)=C1)NC(COCC(NC2=CC=CC(C3=COC=C3)=C2)=O)=O)O[Na]	129316186		[Target Class:Enzymes, Primary Target:Plasminogen Activator Inhibitor-1, Primary Action:Inhibitor, Brief Description:Plasminogen activator inhibitor-1 (PAI-1) inhibitor, FDA-Approved active ingredients:NO]	TM 5441	https://pubchem.ncbi.nlm.nih.gov/compound/129316186
tocris_addon	TocrisSPA-5592	J09	NPSCDD0002552	OC1=CC=CC(NC2=CC=NC3=C2SC(C4=CC=CC(CN5CCOCC5)=C4)=C3)=C1.Cl.Cl	121513872		[Target Class:Enzymes, Primary Target:Src Kinases, Primary Action:Inhibitor, Brief Description:Potent c-SRC kinase inhibitor; also inhibits DDR2, BTK and Syk, FDA-Approved active ingredients:NO]	LCB 03-0110 dihydrochloride	https://pubchem.ncbi.nlm.nih.gov/compound/121513872
tocris_addon	TocrisSPA-6195	J10	NPSCDD0002552	COC1=CC(OC)=C(S(=O)(N2C([C@@](C3=CC(Cl)=CC=C23)(C4=C(C=CC=C4)OC)N5C[C@@H](C[C@H]5C(N(C)C)=O)O)=O)=O)C=C1	9895468	[CHEMBL582857]	[Target Class:7-TM Receptors, Primary Target:Vasopressin Receptors, Primary Action:Antagonist, Brief Description:Potent and selective vasopressin V1B antagonist, FDA-Approved active ingredients:NO]	SSR 149415	https://pubchem.ncbi.nlm.nih.gov/compound/9895468
tocris_addon	TocrisSPA-5626	J11	NPSCDD0002552	O=C(N(CCO)C4=CC=CC=C4)NC(C=C3)=CC=C3C1=C2C(NC=C2C)=NC=N1	45381385	[CHEMBL3410036]	[Target Class:Enzymes, Primary Target:LIMK, Primary Action:Inhibitor, Brief Description:Potent and selective LIMK inhibitor; antitumor, FDA-Approved active ingredients:NO]	SR 7826	https://pubchem.ncbi.nlm.nih.gov/compound/45381385
tocris_addon	TocrisSPA-6196	J12	NPSCDD0002552	CC1=C(C2=CC(F)=CC=C2N=C1C3=CC=C(C4=C(C=CC=C4)F)C=C3)C(O[Na])=O	23663964	[CHEMBL300058]	[Target Class:Enzymes, Primary Target:Dihydroorotate Dehydrogenase, Primary Action:Inhibitor, Brief Description:Potent and selective DHODH inhibitor, FDA-Approved active ingredients:NO]	Brequinar sodium	https://pubchem.ncbi.nlm.nih.gov/compound/23663964
tocris_addon	TocrisSPA-5671	J13	NPSCDD0002552	ClC1=C(S(=O)(N)=O)C(O)=C(NC(NC2=C(Cl)C(Cl)=CC=C2)=O)C=C1	9887803	[CHEMBL3819292]	[Target Class:7-TM Receptors, Primary Target:Chemokine CXC Receptors, Primary Action:Antagonist, Brief Description:Potent CXCR2 antagonist, FDA-Approved active ingredients:NO]	SB 332235	https://pubchem.ncbi.nlm.nih.gov/compound/9887803
tocris_addon	TocrisSPA-6230	J14	NPSCDD0002552	CNCC1=CC=C(C2=C3CCNC(C4=C3C(N2)=CC(F)=C4)=O)C=C1.O=S(C[C@@]5(C6(C)C)CC[C@@H]6CC5=O)(O)=O	131648247		[Target Class:Enzymes, Primary Target:Poly(ADP-ribose) Polymerase, Primary Action:Inhibitor, Brief Description:PARP inhibitor, FDA-Approved active ingredients:YES]	Rucaparib camsylate	https://pubchem.ncbi.nlm.nih.gov/compound/131648247
tocris_addon	TocrisSPA-5699	J15	NPSCDD0002552	CN1C(C2=CC=C(COCCOC)C=C2)=CC3=C(C(C4=CC=CC=C4)=NO3)C1=O	9908426	[CHEMBL401032]	[Target Class:Nuclear Receptors, Primary Target:Nerve Growth Factor IB-like Receptors, Primary Action:Activator, Brief Description:Potent Nurr1 activator, FDA-Approved active ingredients:NO]	IP7e	https://pubchem.ncbi.nlm.nih.gov/compound/9908426
tocris_addon	TocrisSPA-6231	J16	NPSCDD0002552	O=C(/C=C/CN1CCCCC1)NC2=C(OC)C=C(N=CN=C3NC4=CC=C(F)C(Cl)=C4)C3=C2	11511120	[CHEMBL2110732]	[Target Class:Enzyme-Linked Receptors, Primary Target:EGFR, Primary Action:Inhibitor, Brief Description:Potent irreversible pan ErbB inhibitor, FDA-Approved active ingredients:YES]	Dacomitinib	https://pubchem.ncbi.nlm.nih.gov/compound/11511120
tocris_addon	TocrisSPA-5744	J17	NPSCDD0002552	CC(C1)(C)NC(C)(C)CC1N2C=CC3=C2C=CC(C4=NC(S(=O)(CCC)=O)=NC(NC5CC5)=C4)=C3	117072550	[CHEMBL3785432]	[Target Class:Cell Biology, Primary Target:Bromodomains, Primary Action:Inhibitor, Brief Description:Potent and selective CECR2 inhibitor, FDA-Approved active ingredients:NO]	NVS-CECR2-1	https://pubchem.ncbi.nlm.nih.gov/compound/117072550
tocris_addon	TocrisSPA-6251	J18	NPSCDD0002552	C[C@@H]([C@H](C1=CC=CC=C1)N(C)C)NC2=NN3C(C)=NN=C3C4=CC=CC=C24	131698638	[CHEMBL4570969]	[Target Class:Cell Biology, Primary Target:Bromodomains, Primary Action:Inhibitor, Brief Description:High affinity and selective PCAF bromodomain inhibitor, FDA-Approved active ingredients:NO]	L Moses dihydrochloride	https://pubchem.ncbi.nlm.nih.gov/compound/131698638
tocris_addon	TocrisSPA-5802	J19	NPSCDD0002552	O=C1N(CCCN2CCCC2)C(SCC(OCC)=O)=NC3=C1SC4=C3C=CC=C4	5049161	[CHEMBL3416562]	[Target Class:Enzymes, Primary Target:Aldehyde Dehydrogenases, Primary Action:Inhibitor, Brief Description:ALDH1A1 inhibitor, FDA-Approved active ingredients:NO]	A37	https://pubchem.ncbi.nlm.nih.gov/compound/5049161
tocris_addon	TocrisSPA-6258	J20	NPSCDD0002552	N1(CCCCC1)CCOC2=CC=CC(C3=NNC4=CC=C(C5=NN=CN5)C=C34)=C2.Cl.Cl	129316187		[Target Class:Enzymes, Primary Target:JNK/c-Jun, Primary Action:Inhibitor, Brief Description:High affinity JNK inhibitor; also inhibits HCMV replication, FDA-Approved active ingredients:NO]	CC 401 dihydrochloride	https://pubchem.ncbi.nlm.nih.gov/compound/129316187
tocris_addon	TocrisSPA-5813	J21	NPSCDD0002552	CC([C@@H](C(O)=O)OC([C@@H](NC([C@H](C(C)C)OC([C@@H](NC(OC(C)(C)C)=O)C)=O)=O)C)=O)C	71312060	[CHEMBL3815136]	[Target Class:Cell Biology, Primary Target:Other Wnt Signaling, Primary Action:Inhibitor, Brief Description:Wnt signaling inhibitor; binds the PDZ domain of the Dishevelled (Dvl) protein, FDA-Approved active ingredients:NO]	NSC 668036	https://pubchem.ncbi.nlm.nih.gov/compound/71312060
tocris_addon	TocrisSPA-6273	J22	NPSCDD0002552	ClC1=C(C2=CN=CC=C2C3=CN=C(NC4=CC=C(O)C=C4)S3)C=CC(C)=C1	117918970		[Target Class:Enzymes, Primary Target:LIMK, Primary Action:Inhibitor, Brief Description:Potent LIMK1/2 inhibitor, FDA-Approved active ingredients:NO]	CRT 0105950	https://pubchem.ncbi.nlm.nih.gov/compound/117918970
tocris_addon	TocrisSPA-3379	K03	NPSCDD0002552	NC1=C(Cl)N=C(C(NC(NC2=CC=CC=C2)=N)=O)C(N)=N1.CS(=O)(O)=O	135419184	[CHEMBL1256775]	[Target Class:Ion Channels, Primary Target:TRPP, Primary Action:Blocker, Brief Description:Inhibits TRPP3-mediated currents; also inhibits epithelial Na+ channels, FDA-Approved active ingredients:NO]	Phenamil	https://pubchem.ncbi.nlm.nih.gov/compound/135419184
tocris_addon	TocrisSPA-2185	K04	NPSCDD0002552	N=C(N)SCC1=C(C=CC=C3)C3=C(C)C2=C1C=CC=C2.Cl	16759161	[CHEMBL1534248]	[Target Class:Cell Biology, Primary Target:p53, Primary Action:Activator, Brief Description:Cell-permeable, genotype-selective antitumor agent; activates p53-dependent transcription, FDA-Approved active ingredients:NO]	NSC 146109 hydrochloride	https://pubchem.ncbi.nlm.nih.gov/compound/16759161
tocris_addon	TocrisSPA-3410	K05	NPSCDD0002552	CC1(C)C2=C(C=CC(C(O)C(NC3=CC=C(C(O)=O)C=C3F)=O)=C2)C(C)(C)CC1	2418	[CHEMBL4216904]	[Target Class:Nuclear Receptors, Primary Target:Retinoic Acid Receptors, Primary Action:Agonist, Brief Description:Selective RARgamma agonist, FDA-Approved active ingredients:NO]	BMS 961	https://pubchem.ncbi.nlm.nih.gov/compound/2418
tocris_addon	TocrisSPA-2195	K06	NPSCDD0002552	OC(CN1CCC(CC2=CC=C(F)C=C2)CC1)C1=CC=C(Cl)C=C1	60703	[CHEMBL28564]	[Target Class:Ion Channels, Primary Target:NMDA Receptors, Primary Action:Antagonist, Brief Description:Non-competitive and GluN2B-selective NMDA antagonist, FDA-Approved active ingredients:NO]	Eliprodil	https://pubchem.ncbi.nlm.nih.gov/compound/60703
tocris_addon	TocrisSPA-3505	K07	NPSCDD0002552	O=C1C(C)(C)C2=C(C=CC(C(NC3=CC=C(C(O)=O)C=C3)=O)=C2)C(C)1C	9884820		[Target Class:Nuclear Receptors, Primary Target:Retinoic Acid Receptors, Primary Action:Agonist, Brief Description:RARalpha-selective agonist, FDA-Approved active ingredients:NO]	BMS 753	https://pubchem.ncbi.nlm.nih.gov/compound/9884820
tocris_addon	TocrisSPA-2261	K08	NPSCDD0002552	C[C@@H](O)CNC(C)(C)CC(=O)N[C@@H]1CCC2=CC=CC=C2N(CC2=CC=C(C=C2)C2=CC=CC=C2C2=NNN=N2)C1=O	9872740	[CHEMBL13600]	[Target Class:7-TM Receptors, Primary Target:Ghrelin Receptors, Primary Action:Agonist, Brief Description:Potent, non-peptide ghrelin receptor agonist, FDA-Approved active ingredients:NO]	L-692585	https://pubchem.ncbi.nlm.nih.gov/compound/9872740
tocris_addon	TocrisSPA-3506	K09	NPSCDD0002552	O=C(N2CCC[C@H]2C#N)CNCCNC1=NC=C(C#N)C=C1.Cl.Cl	9799555		[Primary Category:Enzymes Secondary Category:Proteases Tertiary Category:Dipeptidyl Peptidase IV (DPP-IV) Primary Action:Potent orally active dipeptidyl peptidase IV (DPP-IV) inhibitor Biological Description:Potent orally active dipeptidyl peptidase (DPP)-IV inhibitor (Ki = 11 nM IC50 = 14 nM) that displays > 15 000-fold selectivity over DPP-II and a range of proline-cleaving proteases. Exhibits …	NVP DPP 728 dihydrochloride	https://pubchem.ncbi.nlm.nih.gov/compound/9799555
tocris_addon	TocrisSPA-2309	K10	NPSCDD0002552	COC1=CC=CC(OC)=C1C1=CC(=NN1C1=C(C=C(C=C1)C(=O)N(C)CCCN(C)C)C(C)C)C(=O)NC1(C2CC3CC(C2)CC1C3)C(O)=O	5311451	[CHEMBL2431105CHEMBL3040381]	[Target Class:7-TM Receptors, Primary Target:Neurotensin Receptors, Primary Action:Antagonist, Brief Description:Highly potent NTS receptor antagonist, FDA-Approved active ingredients:NO]	SR 142948	https://pubchem.ncbi.nlm.nih.gov/compound/5311451
tocris_addon	TocrisSPA-3507	K11	NPSCDD0002552	O=C(C3=CC=C(C(O)=O)C=C3)NC(C=C2)=CC1=C2C(C)(C)CCC(C)1C	108143	[CHEMBL25202]	[Target Class:Nuclear Receptors, Primary Target:Retinoic Acid Receptors, Primary Action:Agonist, Brief Description:RARalpha agonist; anticancer agent, FDA-Approved active ingredients:NO]	AM 80	https://pubchem.ncbi.nlm.nih.gov/compound/108143
tocris_addon	TocrisSPA-2332	K12	NPSCDD0002552	CN(C(CC)(C3=CC=CC=C3)C/C=C/C2=CC=CC=C2)CC1CC1.Cl	6438339	[CHEMBL2104866]	[Target Class:Other Pharmacology, Primary Target:Ïƒ1 Receptors, Primary Action:Ligand, Brief Description:Selective sigma1 ligand; antidepressant, FDA-Approved active ingredients:NO]	(+)-Igmesine hydrochloride	https://pubchem.ncbi.nlm.nih.gov/compound/6438339
tocris_addon	TocrisSPA-3530	K13	NPSCDD0002552	C1(CCCN2CCC(OC(C4=CC=CC=C4)C3=CC=CC=C3)CC2)=NN=NN1	6540277	[CHEMBL574003]	[Target Class:Enzymes, Primary Target:Other Synthases/Synthetases, Primary Action:Inhibitor, Brief Description:Human hematopoietic prostaglandin D synthase (H-PGDS) inhibitor, FDA-Approved active ingredients:NO]	HQL 79	https://pubchem.ncbi.nlm.nih.gov/compound/6540277
tocris_addon	TocrisSPA-2299	K14	NPSCDD0002552	Br.CN1CCC2=C(C=C(O)C(Cl)=C2)[C@@H]2[C@@H]1CCC1=CC=CC=C21	16759171	[CHEMBL1535402]	[Target Class:7-TM Receptors, Primary Target:D1 and D5 Receptors, Primary Action:Antagonist, Brief Description:High affinity D1-like antagonist, FDA-Approved active ingredients:NO]	SCH 39166 hydrobromide	https://pubchem.ncbi.nlm.nih.gov/compound/16759171
tocris_addon	TocrisSPA-3531	K15	NPSCDD0002552	C2(C=CC=C3)=C3/C(C(C=CC=C4)=C4C=C2)=C1CCN(CCCCC5=NNN=N5)CC/1	11741525		[Target Class:Enzymes, Primary Target:Other Synthases/Synthetases, Primary Action:Inhibitor, Brief Description:L-PGDS inhibitor, FDA-Approved active ingredients:NO]	AT 56	https://pubchem.ncbi.nlm.nih.gov/compound/11741525
tocris_addon	TocrisSPA-2349	K16	NPSCDD0002552	O=C1CC2=C(CCN4[C@]32C(CC4)=CC[C@H](OC)C3)CO1.Br	11957537	[CHEMBL1319741]	[Target Class:Ion Channels, Primary Target:Nicotinic Receptors (Other Subtypes), Primary Action:Antagonist, Brief Description:alpha4beta2, muscle type and Torpedo nAChR antagonist, FDA-Approved active ingredients:NO]	Dihydro-beta-erythroidine hydrobromide	https://pubchem.ncbi.nlm.nih.gov/compound/11957537
tocris_addon	TocrisSPA-3562	K17	NPSCDD0002552	O=S(NC[C@H](CC4)CC[C@@H]4NC1=NC(C2=CC=CC=C2SCC3)=C3S1)(C)=O			[Target Class:7-TM Receptors, Primary Target:NPY Receptors, Primary Action:Antagonist, Brief Description:Potent NPY Y5 receptor antagonist, FDA-Approved active ingredients:NO]	LU AA33810
tocris_addon	TocrisSPA-2440	K18	NPSCDD0002552	ClC1=C(Cl)C=C(CN(CCCNC(=S)NCCCC2=CNC=N2)C2=CC=C(Br)C=N2)C=C1	9893924	[CHEMBL103769]	[Target Class:7-TM Receptors, Primary Target:Somatostatin (sst) Receptors, Primary Action:Agonist, Brief Description:Selective sst4 agonist, FDA-Approved active ingredients:NO]	NNC 26-9100	https://pubchem.ncbi.nlm.nih.gov/compound/9893924
tocris_addon	TocrisSPA-3570	K19	NPSCDD0002552	O=C1CC[C@@]2(C)C(CC[C@]3([H])[C@@]([H])2CC[C@@]/4(C)[C@]([H])3CC(C4=C/C)=O)=C1	6450278	[CHEMBL410683]	[Target Class:Nuclear Receptors, Primary Target:Other Nuclear Receptors, Primary Action:Other, Brief Description:Broad spectrum steroid receptor ligand. More active isomer of guggulsterone (Cat. No. 2013), FDA-Approved active ingredients:NO]	Z-Guggulsterone	https://pubchem.ncbi.nlm.nih.gov/compound/6450278
tocris_addon	TocrisSPA-2463	K20	NPSCDD0002552	COC1=CC=C(CCCN2N=CC3=C2N=C(N)N2N=C(N=C32)C2=CC=CO2)C=C1	10668061	[CHEMBL136689]	[Target Class:7-TM Receptors, Primary Target:Adenosine A2A Receptors, Primary Action:Antagonist, Brief Description:Very selective, high affinity A2A antagonist, FDA-Approved active ingredients:NO]	SCH 442416	https://pubchem.ncbi.nlm.nih.gov/compound/10668061
tocris_addon	TocrisSPA-3595	K21	NPSCDD0002552	O=C([C@H]([C@]2=CC=CC=C2)NC([C@@H]([C@@H](C(NO)=O)O)CC(C)C)=O)OC1CCCC1	15547703	[CHEMBL2103847]	[Target Class:Enzymes, Primary Target:Aminopeptidases, Primary Action:Inhibitor, Brief Description:Aminopeptidase inhibitor, FDA-Approved active ingredients:NO]	CHR 2797	https://pubchem.ncbi.nlm.nih.gov/compound/15547703
tocris_addon	TocrisSPA-2489	K22	NPSCDD0002552	C=C([C@@H]([C@](O)=O)[C@H](CCCCCCCC)O1)C1=O.C=C([C@H](C(O)=O)[C@@H](CCCCCCCC)O2)C2=O	90488767		[Target Class:Enzymes, Primary Target:Fatty Acid Synthase, Primary Action:Inhibitor, Brief Description:Potent fatty acid synthase inhibitor; proapoptotic, FDA-Approved active ingredients:NO]	C 75	https://pubchem.ncbi.nlm.nih.gov/compound/90488767
tocris_addon	TocrisSPA-5791	L03	NPSCDD0002552	CN1C2=CC=C(C=C2C(C3=CC=C(C=C3)O)=NC(C1=O)CC4=CC5=CC=CC=C5C=C4)Cl	644335	[CHEMBL113426]	[Target Class:Enzymes, Primary Target:Other Synthases/Synthetases, Primary Action:Inhibitor, Brief Description:ATP synthase inhibitor; proapoptotic, FDA-Approved active ingredients:NO]	Bz 423	https://pubchem.ncbi.nlm.nih.gov/compound/644335
tocris_addon	TocrisSPA-6298	L04	NPSCDD0002552	CNC1=NN=C(S1)SCC2=CC=CC=C2	805117		[Target Class:7-TM Receptors, Primary Target:GPR171, Primary Action:Antagonist, Brief Description:GPR171 antagonist, FDA-Approved active ingredients:NO]	MS 21570	https://pubchem.ncbi.nlm.nih.gov/compound/805117
tocris_addon	TocrisSPA-5854	L05	NPSCDD0002552	CCOC(C1=CC=C(O1)CN(S(=O)(C2=C(C=C(C=C2C)C)C)=O)CC3=CC=C(C4=CC(S(C)(=O)=O)=CC=C4)C=C3)=O	71478195	[CHEMBL4284414]	[Target Class:Nuclear Receptors, Primary Target:LXR-like Receptors, Primary Action:Inverse Agonist, Brief Description:Potent and selective LXR inverse agonist, FDA-Approved active ingredients:NO]	SR 9238	https://pubchem.ncbi.nlm.nih.gov/compound/71478195
tocris_addon	TocrisSPA-6299	L06	NPSCDD0002552	CC(C(NC1=CC(C(O)=O)=CC(C(O)=O)=C1)=O)=C	773544		[Target Class:7-TM Receptors, Primary Target:GPR171, Primary Action:Agonist, Brief Description:Potent and selective GPR171 partial agonist, FDA-Approved active ingredients:NO]	MS 15203	https://pubchem.ncbi.nlm.nih.gov/compound/773544
tocris_addon	TocrisSPA-5855	L07	NPSCDD0002552	ClC(C=C1)=CC=C1CN(CC2CCN(C(OCC)=O)C2)CC3=CC=C([N+]([O-])=O)S3	57394020	[CHEMBL1961796]	[Target Class:Nuclear Receptors, Primary Target:Rev-Erb Receptors, Primary Action:Agonist, Brief Description:Rev-Erbalpha/beta agonist, FDA-Approved active ingredients:NO]	SR 9009	https://pubchem.ncbi.nlm.nih.gov/compound/57394020
tocris_addon	TocrisSPA-6305	L08	NPSCDD0002552	NC1=C2CN(C(C2=CC=C1)=O)C3CCC(NC3=O)=O	216326	[CHEMBL848]	[Target Class:Enzymes, Primary Target:Ubiquitin E3 Ligases, Primary Action:Other, Brief Description:Cereblon binder; induces ubiquitination and degradation of CK1alpha by E3 ubiquitin ligase, FDA-Approved active ingredients:YES]	Lenalidomide	https://pubchem.ncbi.nlm.nih.gov/compound/216326
tocris_addon	TocrisSPA-5866	L09	NPSCDD0002552	FC1=CC=C(COC2=C(Br)C(N(C3=CC(C(NC)=O)=CC=C3C)C(C)=C2)=O)C(F)=C1	22049997	[CHEMBL1088751]	[Target Class:Enzymes, Primary Target:p38 MAPK, Primary Action:Inhibitor, Brief Description:Potent and selective p38alpha/beta inhibitor, FDA-Approved active ingredients:NO]	PH 797804	https://pubchem.ncbi.nlm.nih.gov/compound/22049997
tocris_addon	TocrisSPA-6342	L10	NPSCDD0002552	CN(C)CCOC1=CC=C(C=C1)/C(C2=CC=CC=C2)=C(CC)\C3=CC=CC=C3	2733526	[CHEMBL83]	[Target Class:Nuclear Receptors, Primary Target:Estrogen and Related Receptors, Primary Action:Modulator, Brief Description:Estrogen receptor partial agonist/antagonist, FDA-Approved active ingredients:YES]	Tamoxifen	https://pubchem.ncbi.nlm.nih.gov/compound/2733526
tocris_addon	TocrisSPA-5913	L11	NPSCDD0002552	CC1=C(NC(O[C@H](C)C2=CC=CC=C2)=O)N(C3=CC=C(C4=CC=C(C5(CC5)C(O)=O)C=C4)C=C3)N=N1	71265339	[CHEMBL2182029]	[Target Class:7-TM Receptors, Primary Target:Lysophosphatidic Acid Receptors, Primary Action:Antagonist, Brief Description:Potent LPA1 antagonist, FDA-Approved active ingredients:NO]	Ro 6842262	https://pubchem.ncbi.nlm.nih.gov/compound/71265339
tocris_addon	TocrisSPA-6343	L12	NPSCDD0002552	CC(C1=C(C(C2=CC=C(F)C=C2)=NC(N(S(C)(=O)=O)C)=N1)/C=C/[C@@H](O)C[C@@H](O)CC(O[Ca]OC(C[C@H](O)C[C@H](O)/C=C/C(C(C3=CC=C(F)C=C3)=NC(N(S(C)(=O)=O)C)=N4)=C4C(C)C)=O)=O)C	5282455	[CHEMBL1744447]	[Target Class:Enzymes, Primary Target:HMG-CoA Reductase, Primary Action:Inhibitor, Brief Description:Potent HMG-CoA reductase inhibitor, FDA-Approved active ingredients:YES]	Rosuvastatin calcium	https://pubchem.ncbi.nlm.nih.gov/compound/5282455
tocris_addon	TocrisSPA-5914	L13	NPSCDD0002552	CN1C=NC2=C1C(N(C=N2)CC3=NC(CCC4=CC=C(C=C4)Cl)=NO3)=O	73297271	[CHEMBL3785736]	[Target Class:Ion Channels, Primary Target:TRPA1, Primary Action:Blocker, Brief Description:Potent and selective TRPA1 antagonist, FDA-Approved active ingredients:NO]	AM 0902	https://pubchem.ncbi.nlm.nih.gov/compound/73297271
tocris_addon	TocrisSPA-6344	L14	NPSCDD0002552	NC(C1=CC=C(C=C1)OC2=CC=C(C(N)=O)C=C2)=O	236501	[CHEMBL1438938]	[Target Class:Enzymes, Primary Target:Poly(ADP-ribose) Polymerase, Primary Action:Inhibitor, Brief Description:Selective PARP-10 inhibitor, FDA-Approved active ingredients:NO]	OUL 35	https://pubchem.ncbi.nlm.nih.gov/compound/236501
tocris_addon	TocrisSPA-5915	L15	NPSCDD0002552	C[C@H](C1=NC(C2=C(N(C3CCOCC3)N=C2)N1)=O)N4CC(OC5=CC=CC=C5)C4	135873861	[CHEMBL2180073]	[Target Class:Enzymes, Primary Target:Phosphodiesterases, Primary Action:Inhibitor, Brief Description:Potent PDE9 inhibitor; brain penetrant, FDA-Approved active ingredients:NO]	PF 04449613	https://pubchem.ncbi.nlm.nih.gov/compound/135873861
tocris_addon	TocrisSPA-6364	L16	NPSCDD0002552	CCOC(N1CCC(NC2=C(C(C2=O)=O)NCCN3CCN(C4=CC(C(F)(F)F)=CC=C4)CC3)CC1)=O.Cl	137919858		[Target Class:Enzymes, Primary Target:Src Kinases, Primary Action:Other, Brief Description:UNC119 chaperone-cargo interaction inhibitor; disrupts Src activation, FDA-Approved active ingredients:NO]	Squarunkin A hydrochloride	https://pubchem.ncbi.nlm.nih.gov/compound/137919858
tocris_addon	TocrisSPA-5952	L17	NPSCDD0002552	O=C(C1=CC(S(NC2(CC2)C)(=O)=O)=CC=C1N3CC4=CC(C)=NN4C)N(CC5=CN=C(C)S5)C3=O	121398766	[CHEMBL4286938]	[Target Class:Enzymes, Primary Target:Poly(ADP-ribose) Glycohydrolase, Primary Action:Inhibitor, Brief Description:Potent and selective PARG inhibitor; cell permeable, FDA-Approved active ingredients:NO]	PDD 00017273	https://pubchem.ncbi.nlm.nih.gov/compound/121398766
tocris_addon	TocrisSPA-6367	L18	NPSCDD0002552	CC(C)(NC(CN1CCC(CC1)CNC(C2=CC(Cl)=CC(F)=C2)=O)=O)C	44540045	[CHEMBL3934636]	[Target Class:Ion Channels, Primary Target:CaV3.x Channels (T-type), Primary Action:Blocker, Brief Description:CaV3.x blocker, FDA-Approved active ingredients:NO]	Z 944	https://pubchem.ncbi.nlm.nih.gov/compound/44540045
tocris_addon	TocrisSPA-5960	L19	NPSCDD0002552	CC1(C)SCCN(S(C2=CC=C(OCC#CC)C=C2)(=O)=O)[C@H]1C(NO)=O	5288615	[CHEMBL207729]	[Target Class:Enzymes, Primary Target:ADAMs, Primary Action:Inhibitor, Brief Description:Adam 17 (TACE) and MMP inhibitor; orally bioavailable, FDA-Approved active ingredients:NO]	TMI 1	https://pubchem.ncbi.nlm.nih.gov/compound/5288615
tocris_addon	TocrisSPA-6369	L20	NPSCDD0002552	OC(N1C2=NC(CCC)=N1)=C(C(C)=N2)N[S](=O)(C3=CC=C(C4CCCCC4)C=C3)=O			[Target Class:Ion Channels, Primary Target:NMDA Receptors, Primary Action:Modulator, Brief Description:Positive allosteric modulator of NMDA receptors; acts in transmembrane domain, FDA-Approved active ingredients:NO]	GNE 9278
tocris_addon	TocrisSPA-5970	L21	NPSCDD0002552	OCCCC1=CC=C(C(N2C3=C(C)C=C(N(C)C(N4C)=O)C4=C3)=O)C5=C1C=CC=C5C2=O	122705990	[CHEMBL4086276]	[Target Class:Cell Biology, Primary Target:Bromodomains, Primary Action:Inhibitor, Brief Description:Potent and selective BRD1 and TAF1 inhibitor, FDA-Approved active ingredients:NO]	BAY 299	https://pubchem.ncbi.nlm.nih.gov/compound/122705990
tocris_addon	TocrisSPA-6435	L22	NPSCDD0002552	CC(C)C1=C(C=CC=C1)C1=NC=C(C)C(NCC2=CC=C(C=C2)N2C=CN=N2)=N1	60167849	[CHEMBL3182437]	[Target Class:Enzymes, Primary Target:Deubiquitinating Enzymes, Primary Action:Inhibitor, Brief Description:Potent and selective USP1-UAF1 allosteric inhibitor, FDA-Approved active ingredients:NO]	ML 323	https://pubchem.ncbi.nlm.nih.gov/compound/60167849
tocris_addon	TocrisSPA-3601	M03	NPSCDD0002552	OCCNC3CCC(C3=CC=C4)=C4C1=NOC(C2=CC(OCC)=C(OCC)C=C2)=N1.Cl	90488865		[Target Class:7-TM Receptors, Primary Target:Sphingosine-1-Phosphate Receptors, Primary Action:Agonist, Brief Description:Selective S1P1 receptor agonist, FDA-Approved active ingredients:NO]	CYM 5442 hydrochloride	https://pubchem.ncbi.nlm.nih.gov/compound/90488865
tocris_addon	TocrisSPA-2506	M04	NPSCDD0002552	COC1=CC(C(C)C)=C2C(=O)N(COC3=CC(=O)N4C=CC=C(OCCN5CCCCC5)C4=N3)S(=O)(=O)C2=C1	9872438	[CHEMBL1354892]	[Target Class:Enzymes, Primary Target:Elastases, Primary Action:Inhibitor, Brief Description:Potent, orally active human leukocyte elastase inhibitor, FDA-Approved active ingredients:NO]	SSR 69071	https://pubchem.ncbi.nlm.nih.gov/compound/9872438
tocris_addon	TocrisSPA-3624	M05	NPSCDD0002552	O[C@@H]1[C@@H](CO)O[C@@H](N3C2=NC=NC(N)=C2N=C3)[C@@H]1O	60961	[CHEMBL477]	[Target Class:7-TM Receptors, Primary Target:Non-selective Adenosine, Primary Action:Agonist, Brief Description:Endogenous adenosine receptor agonist, FDA-Approved active ingredients:YES]	Adenosine	https://pubchem.ncbi.nlm.nih.gov/compound/60961
tocris_addon	TocrisSPA-2507	M06	NPSCDD0002552	[H]OC(=O)\C=C\C(=O)O[H].C\C(C)=C\CCN1CCC(CC1)NC(=O)[C@@](O)(C1CCCC1)C1=CC=CC=C1	56972189		[Target Class:7-TM Receptors, Primary Target:M3 Receptors, Primary Action:Antagonist, Brief Description:Potent and selective M3 antagonist, FDA-Approved active ingredients:NO]	J 104129 fumarate	https://pubchem.ncbi.nlm.nih.gov/compound/56972189
tocris_addon	TocrisSPA-3649	M07	NPSCDD0002552	Cl.Cl.COC1=C(CN[C@H]2CCCN[C@H]2C2=CC=CC=C2)C=C(OC(F)(F)F)C=C1	90664465	[CHEMBL3215877]	[Target Class:7-TM Receptors, Primary Target:NK1 Receptors, Primary Action:Antagonist, Brief Description:High affinity NK1 antagonist, FDA-Approved active ingredients:NO]	CP 122721 hydrochloride	https://pubchem.ncbi.nlm.nih.gov/compound/90664465
tocris_addon	TocrisSPA-2530	M08	NPSCDD0002552	O=C(C2=CC=C3C(C=CC4=C3C=CC=C4)=C2)N1[C@@H]([C@](O)=O)[C@@H]([C@](O)=O)NCC1.O=C(C6=CC=C7C(C=CC8=C7C=CC=C8)=C6)N5[C@H](C(O)=O)[C@H](C(O)=O)NCC5	90488770		[Target Class:Ion Channels, Primary Target:NMDA Receptors, Primary Action:Antagonist, Brief Description:GluN2C/GluN2D-selective NMDA antagonist, FDA-Approved active ingredients:NO]	PPDA	https://pubchem.ncbi.nlm.nih.gov/compound/90488770
tocris_addon	TocrisSPA-3663	M09	NPSCDD0002552	CC(C)(C)OC(CN(CC2=CC=C(Cl)C=C2)CC1=CC=C([N+]([O-])=O)S1)=O	50905018	[CHEMBL1961795]	[Target Class:Nuclear Receptors, Primary Target:Rev-Erb Receptors, Primary Action:Agonist, Brief Description:Selective Rev-Erbalpha agonist, FDA-Approved active ingredients:NO]	GSK 4112	https://pubchem.ncbi.nlm.nih.gov/compound/50905018
tocris_addon	TocrisSPA-2532	M10	NPSCDD0002552	OC([C@@H](N)[C@H](OCC1=CC=CC(NC(C2=CC=C(C(F)(F)F)C=C2)=O)=C1)C(O)=O)=O	52941382	[CHEMBL1257519]	[Target Class:Transporters, Primary Target:Glutamate (EAAT) Transporters, Primary Action:Inhibitor, Brief Description:High affinity EAAT1 and EAAT2 blocker, FDA-Approved active ingredients:NO]	TFB-TBOA	https://pubchem.ncbi.nlm.nih.gov/compound/52941382
tocris_addon	TocrisSPA-3694	M11	NPSCDD0002552	[Na+].OC1=CC(=NC2=CC=CC=C12)C([O-])=O	52974250		[Target Class:Ion Channels, Primary Target:Non-selective Ionotropic Glutamate, Primary Action:Antagonist, Brief Description:Sodium salt of kynurenic acid (Cat. No. 0223), FDA-Approved active ingredients:NO]	Kynurenic acid sodium salt	https://pubchem.ncbi.nlm.nih.gov/compound/52974250
tocris_addon	TocrisSPA-2554	M12	NPSCDD0002552	OC(C(C1(C[C@@H]2C3)C[C@H](C2)C[C@H]3C1)=C4)=CC5=C4C=C(C6=CC=C(C(O)=O)C=C6)C=C5			[Target Class:Nuclear Receptors, Primary Target:Retinoic Acid Receptors, Primary Action:Agonist, Brief Description:Potent and selective RARgamma agonist, FDA-Approved active ingredients:NO]	CD 1530
tocris_addon	TocrisSPA-3695	M13	NPSCDD0002552	[Na+].NC(C([O-])=O)C1=CC(O)=CC=C1Cl	52974246		[Target Class:7-TM Receptors, Primary Target:Glutamate (Metabotropic) Group I Receptors, Primary Action:Agonist, Brief Description:Selective mGlu5 agonist; sodium salt of CHPG (Cat. No. 1049), FDA-Approved active ingredients:NO]	CHPG Sodium salt	https://pubchem.ncbi.nlm.nih.gov/compound/52974246
tocris_addon	TocrisSPA-2598	M14	NPSCDD0002552	CCN1C4=C(C=CC=C4)N([C@@H]2CCN(CC3CCCCCCC3)C[C@H]2CO)C1=O.CCN5C8=C(C=CC=C8)N([C@H]6CCN(CC7CCCCCCC7)C[C@@H]6CO)C5=O	90488772		[Target Class:7-TM Receptors, Primary Target:NOP Receptors, Primary Action:Antagonist, Brief Description:Potent and selective NOP antagonist, FDA-Approved active ingredients:NO]	(+/-)-J 113397	https://pubchem.ncbi.nlm.nih.gov/compound/90488772
tocris_addon	TocrisSPA-3710	M15	NPSCDD0002552	OCC1(COC)C(C2CCN1CC2)=O	52918385	[CHEMBL3186011]	[Target Class:Cell Biology, Primary Target:p53, Primary Action:Other, Brief Description:Restores mutant p53 activity, FDA-Approved active ingredients:NO]	PRIMA-1MET	https://pubchem.ncbi.nlm.nih.gov/compound/52918385
tocris_addon	TocrisSPA-2599	M16	NPSCDD0002552	CCCN(C2)CCC[C@@]2([H])C1=CC=CC(S(=O)(C)=O)=C1.Cl	9836644		[Target Class:7-TM Receptors, Primary Target:Dopaminergic-Related, Primary Action:Other, Brief Description:Dopamine stabilizer, FDA-Approved active ingredients:NO]	OSU 6162 hydrochloride	https://pubchem.ncbi.nlm.nih.gov/compound/9836644
tocris_addon	TocrisSPA-3721	M17	NPSCDD0002552	O=C(NC5(C(O)=O)C4CC(CC5C6)CC6C4)C2=NN(C(C3=C(OC)C=CC=C3OC)=C2)C1=C(C=CC(Cl)=C7)C7=NC=C1	119192	[CHEMBL506981]	[Target Class:7-TM Receptors, Primary Target:Neurotensin Receptors, Primary Action:Antagonist, Brief Description:Selective non-peptide NTS1 antagonist, FDA-Approved active ingredients:NO]	SR 48692	https://pubchem.ncbi.nlm.nih.gov/compound/119192
tocris_addon	TocrisSPA-2606	M18	NPSCDD0002552	O=C(O)C(O)=O.CCCN1CC(C2=CC(C3=CC=C(C)C=C3)=NO2)=CCC1	53447361		[Target Class:Other Pharmacology, Primary Target:Ïƒ1 Receptors, Primary Action:Ligand, Brief Description:High affinity, selective sigma1 ligand, FDA-Approved active ingredients:NO]	PD 144418 oxalate	https://pubchem.ncbi.nlm.nih.gov/compound/53447361
tocris_addon	TocrisSPA-3753	M19	NPSCDD0002552	NC1=NC(N4C[C@H](N)CC4)=C2C(C(C=CC=C3)=C3CCC2)=N1.Cl.Cl	56972240		[Target Class:7-TM Receptors, Primary Target:Histamine H4 Receptors, Primary Action:Antagonist, Brief Description:Potent and selective H4 antagonist, FDA-Approved active ingredients:NO]	A 943931 dihydrochloride	https://pubchem.ncbi.nlm.nih.gov/compound/56972240
tocris_addon	TocrisSPA-2607	M20	NPSCDD0002552	C[C@](NC(OC5C3CC(CC5C6)CC6C3)=O)(C(NC[C@@H]([C@]4=CC=CC=C4)NC(CCC(O)=O)=O)=O)CC2=CNC1=CC=CC=C12	108187	[CHEMBL287735CHEMBL2062154]	[Target Class:7-TM Receptors, Primary Target:CCK2 Receptors, Primary Action:Antagonist, Brief Description:Potent and selective CCK2 antagonist, FDA-Approved active ingredients:NO]	CI 988	https://pubchem.ncbi.nlm.nih.gov/compound/108187
tocris_addon	TocrisSPA-3754	M21	NPSCDD0002552	OC(C(O)C(O)=O)C(O)=O.C1(C=C([C@H]4CNC[C@@H]3C4)C3=C2)=C2N=CC=N1	53486179		[Target Class:Ion Channels, Primary Target:Nicotinic (Î±4Î²2) Receptors, Primary Action:Agonist, Brief Description:Selective alpha4beta2 nAChR partial agonist; orally active, FDA-Approved active ingredients:YES]	Varenicline tartrate	https://pubchem.ncbi.nlm.nih.gov/compound/53486179
tocris_addon	TocrisSPA-2632	M22	NPSCDD0002552	Cl.O=C(NCCCCN1CCOCC1)C1=CC2=CC=CC=C2O1	16760373		[Target Class:Enzymes, Primary Target:Matrix Metalloproteases, Primary Action:Inhibitor, Brief Description:Selective inhibitor of MMP-13, FDA-Approved active ingredients:NO]	CL 82198 hydrochloride	https://pubchem.ncbi.nlm.nih.gov/compound/16760373
tocris_addon	TocrisSPA-6005	N03	NPSCDD0002552	CN(C[C@H](C1=CC=CC=C1)NC(N2CC3=C(C2(C)C)NN=C3NC4=C5SC=CC5=NC(C)=N4)=O)C.Cl.Cl	91885498		[Target Class:Enzymes, Primary Target:P21-activated Kinases, Primary Action:Inhibitor, Brief Description:Potent PAK4 inhibitor; orally available, FDA-Approved active ingredients:NO]	PF 3758309 dihydrochloride	https://pubchem.ncbi.nlm.nih.gov/compound/91885498
tocris_addon	TocrisSPA-6429	N04	NPSCDD0002552	CC1=C([N+]([O-])=O)C(C(N2CCN(C(C3=CC=C(C=C3)Cl)C4=CC=C(C=C4)Cl)CC2)=O)=NO1	49766530	[CHEMBL1951048]	[Target Class:Enzymes, Primary Target:Ras GTPases, Primary Action:Inhibitor, Brief Description:Selectively kills mutant HRAS-expressing cells; glutathione peroxidase inhibitor; induces ferroptosis, FDA-Approved active ingredients:NO]	ML 210	https://pubchem.ncbi.nlm.nih.gov/compound/49766530
tocris_addon	TocrisSPA-6007	N05	NPSCDD0002552	O/N=C(NC1=CC(Cl)=C(F)C=C1)/C2=NON=C2N	135424953	[CHEMBL584991]	[Target Class:Enzymes, Primary Target:Indoleamine 2,3 dioxygenase, Primary Action:Inhibitor, Brief Description:Potent indoleamine 2,3-dioxygenase (IDO) inhibitor, FDA-Approved active ingredients:NO]	INCB 024360-analog	https://pubchem.ncbi.nlm.nih.gov/compound/135424953
tocris_addon	TocrisSPA-6431	N06	NPSCDD0002552	CS(O)(=O)=O.CC1=CC=C(N(C2=CC(O)=CC=C2)CC3=NCCN3)C=C1	91430	[CHEMBL1200873]	[Target Class:7-TM Receptors, Primary Target:Non-selective Adrenergic Î± Receptors, Primary Action:Antagonist, Brief Description:Adrenergic alpha receptor antagonist; antihypertensive, FDA-Approved active ingredients:YES]	Phentolamine Mesylate	https://pubchem.ncbi.nlm.nih.gov/compound/91430
tocris_addon	TocrisSPA-6008	N07	NPSCDD0002552	O=C(N(C)CC1=CC(C2CCN(CCNC)CC2)=NC=C1)C3=CC=CC(OC4=CC=CC=C4)=C3	122707126	[CHEMBL4559961]	[Target Class:Enzymes, Primary Target:Protein Arginine Methyltransferases, Primary Action:Inhibitor, Brief Description:Potent and selective PRMT 4 inhibitor, FDA-Approved active ingredients:NO]	TP 064	https://pubchem.ncbi.nlm.nih.gov/compound/122707126
tocris_addon	TocrisSPA-6486	N08	NPSCDD0002552	C[C@H](C1=CC(C(F)(F)F)=CC(C(F)(F)F)=C1)O[C@H]2OCCN([C@H]2C3=CC=C(C=C3)F)CC4=NNC(N4)=O	135413536	[CHEMBL1471]	[Target Class:7-TM Receptors, Primary Target:NK1 Receptors, Primary Action:Antagonist, Brief Description:Potent long-acting hNK1 antagonist, FDA-Approved active ingredients:YES]	Aprepitant	https://pubchem.ncbi.nlm.nih.gov/compound/135413536
tocris_addon	TocrisSPA-6068	N09	NPSCDD0002552	CN(C1=CC=CC(C2=NN3C(C)=NN=C3C=C2)=C1)C(C)=O	2737312	[CHEMBL1733963]	[Target Class:Cell Biology, Primary Target:DNA, RNA and Protein Synthesis, Primary Action:Inhibitor, Brief Description:RNA binding protein Lin28 inhibitor; promotes mESC differentiation; also bromodomain inhibitor, FDA-Approved active ingredients:NO]	Lin28 1632	https://pubchem.ncbi.nlm.nih.gov/compound/2737312
tocris_addon	TocrisSPA-6491	N10	NPSCDD0002552	COCCN1C(C)=[N+](C2=C1C(C3=CC=CC=C3C2=O)=O)CC4=NC=CN=C4.[Br-]	11178236	[CHEMBL2105734]	[Target Class:Cell Biology, Primary Target:Inhibitor of Apoptosis, Primary Action:Inhibitor, Brief Description:Survivin suppressor, FDA-Approved active ingredients:NO]	YM 155	https://pubchem.ncbi.nlm.nih.gov/compound/11178236
tocris_addon	TocrisSPA-6071	N11	NPSCDD0002552	FC1=C(NC2=CC=CC=C2NS(C)(=O)=O)N=C(NC3=C(OC)C=C(N4CCOCC4)C=C3)N=C1	44252884	[CHEMBL2397014]	[Target Class:Enzymes, Primary Target:LRRK2, Primary Action:Inhibitor, Brief Description:Potent LRRK2 inhibitor, FDA-Approved active ingredients:NO]	CZC 25146	https://pubchem.ncbi.nlm.nih.gov/compound/44252884
tocris_addon	TocrisSPA-6492	N12	NPSCDD0002552	CC(S(=O)(C1=CC2=C(N=CC=C2NC3=CC=C4SC=NC4=C3)C=C1)=O)C	54674134		[Target Class:Enzymes, Primary Target:Receptor Interacting Protein Kinases, Primary Action:Inhibitor, Brief Description:Potent and selective RIP3 kinase inhibitor, FDA-Approved active ingredients:NO]	GSK'872	https://pubchem.ncbi.nlm.nih.gov/compound/54674134
tocris_addon	TocrisSPA-6075	N13	NPSCDD0002552	ClC1=CC=C([C@H]2[C@H](N(C(N3CC(NCC3)=O)=O)C(C4=CC=C(OC)C=C4OC(C)C)=N2)C5=CC=C(Cl)C=C5)C=C1	11433190	[CHEMBL191334]	[Target Class:Enzymes, Primary Target:Ubiquitin E3 Ligases, Primary Action:Inhibitor, Brief Description:MDM2 antagonist; active enantiomer of Nutlin-3 (Cat. No. 3984), FDA-Approved active ingredients:NO]	Nutlin 3a	https://pubchem.ncbi.nlm.nih.gov/compound/11433190
tocris_addon	TocrisSPA-6198	N14	NPSCDD0002552	COC1=C(C(NC2=C(N3CCNC[C@H]3C)C=C4N(C(N(C4=C2)C)=O)C)=O)C=CC=C1	121232405	[CHEMBL3828191]	[Target Class:Cell Biology, Primary Target:Bromodomains, Primary Action:Inhibitor, Brief Description:Potent and selective BRPF1 inhibitor, FDA-Approved active ingredients:NO]	GSK 6853	https://pubchem.ncbi.nlm.nih.gov/compound/121232405
tocris_addon	TocrisSPA-6114	N15	NPSCDD0002552	O=C(O)C1=CNC2=CC(Cl)=C(C3=CC=C(C4(CCC4)O)C=C3)C=C21	71748255	[CHEMBL3891221]	[Target Class:Enzymes, Primary Target:AMPK, Primary Action:Activator, Brief Description:Potent and selective allosteric activator of AMPK, FDA-Approved active ingredients:NO]	PF 06409577	https://pubchem.ncbi.nlm.nih.gov/compound/71748255
tocris_addon	TocrisSPA-6201	N16	NPSCDD0002552	CC1=CC=C(S(=O)(N[C@H](C(N[C@H](C(N)=O)CC2=CC=CC=C2)=O)CCN)=O)C3=C1C=CC=C3.OC(C(F)(F)F)=O	146018924		[Target Class:7-TM Receptors, Primary Target:Somatostatin (sst) Receptors, Primary Action:Agonist, Brief Description:Selective high affinity human sst4 agonist, FDA-Approved active ingredients:NO]	J 2156	https://pubchem.ncbi.nlm.nih.gov/compound/146018924
tocris_addon	TocrisSPA-6115	N17	NPSCDD0002552	NC1=NC=C2C(N(C(C)(C)CO)C=C2C(C3=CN=CC(NC(CC4=CC=C(Cl)C=N4)=O)=C3)=O)=N1	66571548	[CHEMBL4212531]	[Target Class:Enzyme-Linked Receptors, Primary Target:Trk Receptors, Primary Action:Inhibitor, Brief Description:Potent and selective pan-Trk inhibitor; peripherally restricted, FDA-Approved active ingredients:NO]	PF 06273340	https://pubchem.ncbi.nlm.nih.gov/compound/66571548
tocris_addon	TocrisSPA-6202	N18	NPSCDD0002552	NC(C1=CC2=C(C=CC(N3CCN(CC3)CCCCC4=CNC5=C4C=C(C#N)C=C5)=C2)O1)=O.Cl	6918313	[CHEMBL1615374]	[Target Class:7-TM Receptors, Primary Target:5-HT1A Receptors, Primary Action:Agonist, Brief Description:Potent 5-HT1A partial agonist and SSRI; antidepressant, FDA-Approved active ingredients:YES]	Vilazodone hydrochloride	https://pubchem.ncbi.nlm.nih.gov/compound/6918313
tocris_addon	TocrisSPA-6116	N19	NPSCDD0002552	CC1=CC=CC2=C1NC(C2(C3=CC=C(C=C3)O)C4=CC=C(C=C4)O)=O	3860640	[CHEMBL394883]	[Target Class:7-TM Receptors, Primary Target:Estrogen (GPER) Receptors, Primary Action:Antagonist, Brief Description:ERalpha antagonist; also activates unfolded protein response; active in vivo, FDA-Approved active ingredients:NO]	BHPI	https://pubchem.ncbi.nlm.nih.gov/compound/3860640
tocris_addon	TocrisSPA-6237	N20	NPSCDD0002552	ClC1=CC=C(C(N(C2CCCCC2)CC3=CC=CC=C3)=O)C=C1	24752728	[CHEMBL4075936]	[Target Class:Cell Biology, Primary Target:RAGE, Primary Action:Antagonist, Brief Description:High affinity antagonist of RAGE, FDA-Approved active ingredients:NO]	FPS ZM1	https://pubchem.ncbi.nlm.nih.gov/compound/24752728
tocris_addon	TocrisSPA-6163	N21	NPSCDD0002552	CC1=C(C(NC2=C(C=CC(Cl)=C2)Cl)=O)C(C3=C(N1)CCCC3=O)C4=CC=CO4	91885415	[CHEMBL4564389]	[Target Class:7-TM Receptors, Primary Target:Free Fatty Acid Receptors, Primary Action:Agonist, Brief Description:FFA3 agonist, FDA-Approved active ingredients:NO]	AR 420626	https://pubchem.ncbi.nlm.nih.gov/compound/91885415
tocris_addon	TocrisSPA-6239	N22	NPSCDD0002552	O=C(C1=C(C2(N3C=CC=C(C3=NC2=O)C)CC1=O)N4CCCCC4)OCC	71655974		[Target Class:Ion Channels, Primary Target:CaV3.x Channels (T-type), Primary Action:Activator, Brief Description:Potent CaV3.1 and 3.3 activator; orally bioavailable, FDA-Approved active ingredients:NO]	SAK 3	https://pubchem.ncbi.nlm.nih.gov/compound/71655974
tocris_addon	TocrisSPA-3800	O03	NPSCDD0002552	COCCOCOC(C(C3(CC5C4)CC(C5)CC4C3)=C2)=CC1=C2C=C(C6=CC=C(C(O)=O)C=C6)C=C1	216241		[Target Class:Nuclear Receptors, Primary Target:Retinoic Acid Receptors, Primary Action:Antagonist, Brief Description:Selective RARbeta/gamma antagonist, FDA-Approved active ingredients:NO]	CD 2665	https://pubchem.ncbi.nlm.nih.gov/compound/216241
tocris_addon	TocrisSPA-2724	O04	NPSCDD0002552	O=C(NC3=C(Br)C=CC=C3)NC1=CC=C(C#N)C2=C1NN=N2	9841667	[CHEMBL38182]	[Target Class:7-TM Receptors, Primary Target:Chemokine CXC Receptors, Primary Action:Antagonist, Brief Description:Potent CXCR2 antagonist, FDA-Approved active ingredients:NO]	SB 265610	https://pubchem.ncbi.nlm.nih.gov/compound/9841667
tocris_addon	TocrisSPA-3824	O05	NPSCDD0002552	CC(CCC(C)4C)(C)C1=C4C=C(C=CC(C3=CC(C(O)=O)=CS3)=C2)C2=C1	15293210		[Target Class:Nuclear Receptors, Primary Target:Retinoic Acid Receptors, Primary Action:Agonist, Brief Description:Selective RARbeta agonist, FDA-Approved active ingredients:NO]	CD 2314	https://pubchem.ncbi.nlm.nih.gov/compound/15293210
tocris_addon	TocrisSPA-2726	O06	NPSCDD0002552	O=S(C1=CC(C)=CC=C1)(N(C)[C@H](C)CCN2CCC(C)CC2)=O.Cl	56972181		[Target Class:7-TM Receptors, Primary Target:5-HT7 Receptors, Primary Action:Antagonist, Brief Description:Selective 5-HT7 antagonist, FDA-Approved active ingredients:NO]	SB 258719 hydrochloride	https://pubchem.ncbi.nlm.nih.gov/compound/56972181
tocris_addon	TocrisSPA-3866	O07	NPSCDD0002552	CN2CCC1=CC=CC(Cl)=C1CC2.Cl	10220250	[CHEMBL536803]	[Target Class:7-TM Receptors, Primary Target:Adrenergic Î±2 Receptors, Primary Action:Antagonist, Brief Description:Potent and selective alpha2 antagonist, FDA-Approved active ingredients:NO]	SKF 86466 hydrochloride	https://pubchem.ncbi.nlm.nih.gov/compound/10220250
tocris_addon	TocrisSPA-2757	O08	NPSCDD0002552	ClC1=CC=C(OC(C=CC(Cl)=C3)=C3C2C(N[C@H]4CC[N@@+](C/C5=C/CCCCCC5)(CC)CC4)=O)C2=C1.ClC6=CC=C(OC(C=CC(Cl)=C8)=C8C7C(N[C@@H]9CC[N@+](C/C%10=C/CCCCCC%10)(CC)CC9)=O)C7=C6.[I-].[I-]			[Target Class:7-TM Receptors, Primary Target:Chemokine CC Receptors, Primary Action:Antagonist, Brief Description:Potent CCR1 and CCR3 antagonist, FDA-Approved active ingredients:NO]	UCB 35625
tocris_addon	TocrisSPA-3872	O09	NPSCDD0002552	O=C1C=C(CN4CCOCC4)OC=C1OCCCCCSC3=CC=NC2=CC(C(F)(F)F)=CC=C23.Cl.Cl	9938202	[CHEMBL3216441]	[Target Class:Enzymes, Primary Target:Rho GTPases, Primary Action:Inhibitor, Brief Description:Potent Rac family inhibitor, FDA-Approved active ingredients:NO]	EHT 1864	https://pubchem.ncbi.nlm.nih.gov/compound/9938202
tocris_addon	TocrisSPA-5425	O10	NPSCDD0002552	O=C(NC1=NN=CS1)C2=CN=CC=C2	4173511	[CHEMBL500566]	[Target Class:Ion Channels, Primary Target:Aquaporins, Primary Action:Blocker, Brief Description:Aquaporin 4 (AQP4) channel blocker, FDA-Approved active ingredients:NO]	TGN 020	https://pubchem.ncbi.nlm.nih.gov/compound/4173511
tocris_addon	TocrisSPA-3887	O11	NPSCDD0002552	ClC(C(Cl)=CC=C4)=C4N(CC3)CCN3C/C=C/CNC(C1=CC=C(C2=NC=CC=C2)C=C1)=O.Cl.Cl	90488894		[Target Class:7-TM Receptors, Primary Target:D3 Receptors, Primary Action:Antagonist, Brief Description:Selective D3 antagonist, FDA-Approved active ingredients:NO]	PG 01037 dihydrochloride	https://pubchem.ncbi.nlm.nih.gov/compound/90488894
tocris_addon	TocrisSPA-5449	O12	NPSCDD0002552	O=C2C1=CC=CC=C1N=C(C(N4CCN(C(COC5=CC=C(Cl)C=C5)=O)CC4)C)N2C3=C(OCC)C=CC=C3	11214940	[CHEMBL401989]	[Target Class:Ion Channels, Primary Target:Other Channel Modulators, Primary Action:Other, Brief Description:Mitochondrial VDAC modulator; also Ferroptosis activator, FDA-Approved active ingredients:NO]	Erastin	https://pubchem.ncbi.nlm.nih.gov/compound/11214940
tocris_addon	TocrisSPA-3891	O13	NPSCDD0002552	O=[N+](C(C=C2)=CC=C2CN1CCOCCOCCN(CC3=CC=C([N+]([O-])=O)C=C3)CCOCC1)[O-].Cl.Cl	71433535		[Target Class:Ion Channels, Primary Target:Inward Rectifier Potassium (Kir) Channels, Primary Action:Blocker, Brief Description:Inhibitor of Kir1.1 (ROMK) and Kir7.1, FDA-Approved active ingredients:NO]	VU 590 dihydrochloride	https://pubchem.ncbi.nlm.nih.gov/compound/71433535
tocris_addon	TocrisSPA-5567	O14	NPSCDD0002552	NC1=C2C(N([C@H]3[C@H](O)[C@H](O)[C@@H](CN(CCCNC(NC4=CC=C(C(C)(C)C)C=C4)=O)C(C)C)O3)C=C2)=NC=N1	56962336	[CHEMBL2169919]	[Target Class:Enzymes, Primary Target:Other Lysine Methyltransferases, Primary Action:Inhibitor, Brief Description:Highly potent DOT1L inhibitor, FDA-Approved active ingredients:NO]	EPZ 004777	https://pubchem.ncbi.nlm.nih.gov/compound/56962336
tocris_addon	TocrisSPA-3911	O15	NPSCDD0002552	O=S2(C1=CC=CC=C1N(CCC3)[C@@]3([H])N2)=O	637863	[CHEMBL320642]	[Target Class:Ion Channels, Primary Target:AMPA Receptors, Primary Action:Modulator, Brief Description:Positive allosteric modulator of AMPA receptors, FDA-Approved active ingredients:NO]	S 18986	https://pubchem.ncbi.nlm.nih.gov/compound/637863
tocris_addon	TocrisSPA-5553	O16	NPSCDD0002552	ClC1=C(/C=N/NC(N)=N)C=CC=C1.OC(O)=O	121513868		[Target Class:Enzymes, Primary Target:Protein Ser/Thr Phosphatases, Primary Action:Inhibitor, Brief Description:Inhibitor of the regulatory subunit PPP1R15A of protein phosphatase 1, FDA-Approved active ingredients:NO]	Sephin 1	https://pubchem.ncbi.nlm.nih.gov/compound/121513868
tocris_addon	TocrisSPA-3912	O17	NPSCDD0002552	CC1(C)C2=C(C=C(N(C)C(C=CC([N+]([O-])=O)=C5)=C5N=C3C4=CC=C(C(O)=O)C=C4)C3=C2)C(C)(C)CC1	11755040	[CHEMBL326525]	[Target Class:Nuclear Receptors, Primary Target:Retinoid X Receptors, Primary Action:Antagonist, Brief Description:Potent RXR antagonist, FDA-Approved active ingredients:NO]	HX 531	https://pubchem.ncbi.nlm.nih.gov/compound/11755040
tocris_addon	TocrisSPA-5614	O18	NPSCDD0002552	CN1C(C2=CC=NC=C2)=NN=C1O[C@H](C)C3=NOC(C4=CC=CC(Cl)=C4)=C3	16041426	[CHEMBL3545164]	[Target Class:7-TM Receptors, Primary Target:Glutamate (Metabotropic) Group I Receptors, Primary Action:Antagonist, Brief Description:mGlu5 antagonist; orally bioavailable and brain penetrant, FDA-Approved active ingredients:NO]	AZD 2066	https://pubchem.ncbi.nlm.nih.gov/compound/16041426
tocris_addon	TocrisSPA-3914	O19	NPSCDD0002552	NC1=C2C(N([C@H]5CC[C@H](N6CCN(C)CC6)CC5)C=C2C3=CC=C(OC4=CC=CC=C4)C=C3)=NC=N1.Cl.Cl.Cl			[Target Class:Enzymes, Primary Target:Src Kinases, Primary Action:Inhibitor, Brief Description:Inhibitor of Src family kinases, FDA-Approved active ingredients:NO]	A 419259 trihydrochloride
tocris_addon	TocrisSPA-5601	O20	NPSCDD0002552	O=C1C2=CC=CC(CC(O)=O)=C2OC3=C1C=CC(C)=C3C	123964	[CHEMBL71263]	[Target Class:Cell Biology, Primary Target:STING-Dependent Signaling, Primary Action:Agonist, Brief Description:mSTING agonist; induces antitumor immunological responses, FDA-Approved active ingredients:NO]	DMXAA	https://pubchem.ncbi.nlm.nih.gov/compound/123964
tocris_addon	TocrisSPA-3915	O21	NPSCDD0002552	O=C2N=CN1N=C(SC4=CC=C(F)C=C4F)C=CC1=C2C3=C(Cl)C=CC=C3Cl	3038525	[CHEMBL119385]	[Target Class:Enzymes, Primary Target:p38 MAPK, Primary Action:Inhibitor, Brief Description:Potent and selective p38alpha inhibitor, FDA-Approved active ingredients:NO]	VX 745	https://pubchem.ncbi.nlm.nih.gov/compound/3038525
tocris_addon	TocrisSPA-5603	O22	NPSCDD0002552	O=C(OC(C)(C)C)C[C@H]1N=C(C4=CC=C(Cl)C=C4)C3=C(SC(C)=C3C)N2C1=NN=C2C	49871818	[CHEMBL3220211]	[Target Class:Cell Biology, Primary Target:Bromodomains, Primary Action:Control, Brief Description:Negative control for (+)-JQ1, FDA-Approved active ingredients:NO]	(-)-JQ1	https://pubchem.ncbi.nlm.nih.gov/compound/49871818
tocris_addon	TocrisSPA-5815	P03	NPSCDD0002552	CS(N[C@@H](C)C1=CC=C(S(C2=C(S(=O)(C3=CC=C(OC)C=C3)=O)C=C(OC)C=C2)(=O)=O)C=C1)(=O)=O	10324989	[CHEMBL180465]	[Target Class:7-TM Receptors, Primary Target:CB2 Receptors, Primary Action:Inverse Agonist, Brief Description:Highly potent and selective CB2 inverse agonist, FDA-Approved active ingredients:NO]	SCH 336	https://pubchem.ncbi.nlm.nih.gov/compound/10324989
tocris_addon	TocrisSPA-6236	P04	NPSCDD0002552	NNC(=O)C1=C(Cl)C2=C(Cl)C=CC=C2S1	874733	[CHEMBL4441163]	[Target Class:Enzymes, Primary Target:Glycosylases, Primary Action:Inhibitor, Brief Description:Potent and selective 8-oxoguanine DNA glycosylase 1 (OGG1) inhibitor, FDA-Approved active ingredients:NO]	O8 OGG1 Inhibitor	https://pubchem.ncbi.nlm.nih.gov/compound/874733
tocris_addon	TocrisSPA-5826	P05	NPSCDD0002552	FC1=CC=C(C2=CC=C(C=C2)CN3CC(N(C3=O)C4CC4)=O)N=C1CN5CCS(=O)(CC5)=O.Cl	127021038		[Target Class:7-TM Receptors, Primary Target:CB2 Receptors, Primary Action:Agonist, Brief Description:Potent and selective CB2 partial agonist; orally biovailable, FDA-Approved active ingredients:NO]	LEI 101 hydrochloride	https://pubchem.ncbi.nlm.nih.gov/compound/127021038
tocris_addon	TocrisSPA-6278	P06	NPSCDD0002552	ClC1=CC=CC(OC(F)(F)F)=C1C2=CC=C3NC(NC3=C2)=O	122656423	[CHEMBL4214902]	[Target Class:Ion Channels, Primary Target:AMPA Receptors, Primary Action:Modulator, Brief Description:High affinity and selective negative modulator of AMPA receptors containing TARP-gamma8, FDA-Approved active ingredients:NO]	JNJ 55511118	https://pubchem.ncbi.nlm.nih.gov/compound/122656423
tocris_addon	TocrisSPA-5828	P07	NPSCDD0002552	CC1=CC(C)=NC(O[C@H](C(O)=O)C(C2=CC=CC=C2)(OC)C3=CC=CC=C3)=N1	6918493	[CHEMBL1111]	[Target Class:7-TM Receptors, Primary Target:ETA Receptors, Primary Action:Antagonist, Brief Description:Selective ETA antagonist, FDA-Approved active ingredients:YES]	Ambrisentan	https://pubchem.ncbi.nlm.nih.gov/compound/6918493
tocris_addon	TocrisSPA-6279	P08	NPSCDD0002552	CC(C1=CC(N2CC[C@H](C2)N)=NC(N)=N1)C.Cl.Cl	129628806		[Target Class:7-TM Receptors, Primary Target:Histamine H4 Receptors, Primary Action:Antagonist, Brief Description:High affinity and selective histamine H4 antagonist; orally bioavailable, FDA-Approved active ingredients:NO]	JNJ 39758979 dihydrochloride	https://pubchem.ncbi.nlm.nih.gov/compound/129628806
tocris_addon	TocrisSPA-5868	P09	NPSCDD0002552	OC(C(F)(F)F)(C(F)(F)F)C1=CC=C(C=C1)NC(C2=C(C=CC=C2)Cl)=O	2323435		[Target Class:Nuclear Receptors, Primary Target:Retinoic Acid-related Orphan Receptors, Primary Action:Agonist, Brief Description:T cell-specific RORgamma (RORgammat) agonist, FDA-Approved active ingredients:NO]	SR 0987	https://pubchem.ncbi.nlm.nih.gov/compound/2323435
tocris_addon	TocrisSPA-6280	P10	NPSCDD0002552	ON=C1C2=CC(=CC=C2C2=CC=C(C=C12)S(=O)(=O)NC1CCCCC1)S(=O)(=O)NC1CCCCC1	118986699		[Target Class:Cell Biology, Primary Target:Ferroptosis, Primary Action:Activator, Brief Description:Ferroptosis activator, FDA-Approved active ingredients:NO]	FIN 56	https://pubchem.ncbi.nlm.nih.gov/compound/118986699
tocris_addon	TocrisSPA-5869	P11	NPSCDD0002552	CC1=NC2=C(NC(C3=CC=C(OC(C)C)C=C3)=O)C=CC=C2C=C1	16016585	[CHEMBL1474314]	[Target Class:Enzymes, Primary Target:Ca2+-ATPase, Primary Action:Activator, Brief Description:SERCA2 allosteric activator, FDA-Approved active ingredients:NO]	CDN 1163	https://pubchem.ncbi.nlm.nih.gov/compound/16016585
tocris_addon	TocrisSPA-6311	P12	NPSCDD0002552	[H][C@]12CC3=C([C@@H](C4=CC5=C(C=C4)OCO5)N1C(CN(C2=O)C)=O)NC6=CC=CC=C36	110635	[CHEMBL779]	[Target Class:Enzymes, Primary Target:Phosphodiesterases, Primary Action:Inhibitor, Brief Description:Potent and highly selective PDE5 inhibitor; orally bioavailable, FDA-Approved active ingredients:YES]	Tadalafil	https://pubchem.ncbi.nlm.nih.gov/compound/110635
tocris_addon	TocrisSPA-5871	P13	NPSCDD0002552	O=C(C(CC1=CC=C(C=C1)Cl)N)OC.Cl	26531		[Target Class:Enzymes, Primary Target:Hydroxylases, Primary Action:Inhibitor, Brief Description:Tryptophan hydroxylase inhibitor, FDA-Approved active ingredients:NO]	pCPA methyl ester hydrochloride	https://pubchem.ncbi.nlm.nih.gov/compound/26531
tocris_addon	TocrisSPA-6319	P14	NPSCDD0002552	CC(NC(C1=NOC(C(C(F)(F)F)(C(F)(F)F)O)C1)=O)CC(OC(C)(C)C)=O	10387489	[CHEMBL213556]	[Target Class:Enzymes, Primary Target:Decarboxylases, Primary Action:Inhibitor, Brief Description:Potent malonyl-CoA decarboxylase inhibitor; orally bioavailable, FDA-Approved active ingredients:NO]	CBM 301940	https://pubchem.ncbi.nlm.nih.gov/compound/10387489
tocris_addon	TocrisSPA-6165	P15	NPSCDD0002552	CC1=CC(C)=C(C(O)(C2=NC3=CC=CC=C3S2)C)C=C1	52943938	[CHEMBL1256367]	[Target Class:7-TM Receptors, Primary Target:Calcium-Sensing Receptor, Primary Action:Modulator, Brief Description:Biased allosteric modulator of calcium-sensing receptor (CaSR), FDA-Approved active ingredients:NO]	AC 265347	https://pubchem.ncbi.nlm.nih.gov/compound/52943938
tocris_addon	TocrisSPA-6320	P16	NPSCDD0002552	CC1=CC=C(S(=O)(C2=C(C=C(C=C2C)C)C)=O)C=C1	272513	[CHEMBL2313653]	[Target Class:Enzymes, Primary Target:EPAC, Primary Action:Inhibitor, Brief Description:Epac2 inhibitor, FDA-Approved active ingredients:NO]	ESI 05	https://pubchem.ncbi.nlm.nih.gov/compound/272513
tocris_addon	TocrisSPA-5920	P17	NPSCDD0002552	CC1=C(C2(C3=CC=C(C(O)=O)C=N3)CC2)C=C4C(C(C)(CCC4(C)C)C)=C1	3922	[CHEMBL288436]	[Target Class:Nuclear Receptors, Primary Target:Retinoid X Receptors, Primary Action:Agonist, Brief Description:Potent and selective RXR agonist; also activates RXR/PPARgamma heterodimers, FDA-Approved active ingredients:NO]	LG 100268	https://pubchem.ncbi.nlm.nih.gov/compound/3922
tocris_addon	TocrisSPA-6346	P18	NPSCDD0002552	NC1=NC(C2=C(C3=CC=C(F)C=C3)N=CN2C4CCN(CC5=NOC=C5)CC4)=CC=N1	51353555	[CHEMBL4128865]	[Target Class:Enzymes, Primary Target:Casein Kinase 1, Primary Action:Inhibitor, Brief Description:Potent CK1delta/epsilon inhibitor, FDA-Approved active ingredients:NO]	PF 5006739	https://pubchem.ncbi.nlm.nih.gov/compound/51353555
tocris_addon	TocrisSPA-5922	P19	NPSCDD0002552	N[C@@H](CC1=CC=CC=C1)CNC2=C3C4=C(SC3=NC(C5=CC=NC=C5)=N2)CCCC4.Cl.Cl	131954580		[Target Class:Enzymes, Primary Target:Protein Kinase C, Primary Action:Inhibitor, Brief Description:PKCiota and PKCzeta inhibitor, FDA-Approved active ingredients:NO]	CRT 0066854 hydrochloride	https://pubchem.ncbi.nlm.nih.gov/compound/131954580
tocris_addon	TocrisSPA-6347	P20	NPSCDD0002552	ClC1=C(CN2CC3(CCN(C(CC4=CN(C=C(C)S5)C5=N4)=O)CC3)C2)C=CC(N6N=CC=N6)=C1	70682037	[CHEMBL2048820]	[Target Class:7-TM Receptors, Primary Target:Ghrelin Receptors, Primary Action:Inverse Agonist, Brief Description:Potent ghrelin receptor inverse agonist, FDA-Approved active ingredients:NO]	PF 04628935	https://pubchem.ncbi.nlm.nih.gov/compound/70682037
tocris_addon	TocrisSPA-6164	P21	NPSCDD0002552	CCOC1=CC(N)=C(C=C1)OC2=CC=C(C=C2)OCC3=C(C=CC(F)=C3)F	644100	[CHEMBL332214]	[Target Class:Transporters, Primary Target:Na+/Ca2+ Exchanger, Primary Action:Inhibitor, Brief Description:Potent Na+/Ca2+ exchanger (NCX) inhibitor, FDA-Approved active ingredients:NO]	SEA 0400	https://pubchem.ncbi.nlm.nih.gov/compound/644100
tocris_addon	TocrisSPA-6349	P22	NPSCDD0002552	O=C(/C=C/CN(C)C)NC1=C(OCC)C=C(N=CC(C#N)=C2NC3=CC=C(F)C(Cl)=C3)C2=C1	6445562	[CHEMBL607707]	[Target Class:Enzyme-Linked Receptors, Primary Target:EGFR, Primary Action:Inhibitor, Brief Description:Potent and irreversible EGFR inhibitor; orally bioavailable, FDA-Approved active ingredients:NO]	Pelitinib	https://pubchem.ncbi.nlm.nih.gov/compound/6445562
tocris_addon	TocrisSPA-6374	A03	NPSCDD0002553	FC(F)(C1=CC=C(N=C1)OC2=CC=CC(/C=C3CCN(C(NC4=CC=CN=N4)=O)CC\3)=C2)F	24771824	[CHEMBL1651534]	[Target Class:Enzymes, Primary Target:Fatty Acid Amide Hydrolase, Primary Action:Inhibitor, Brief Description:Potent and selective irreversible FAAH inhibitor, FDA-Approved active ingredients:NO]	PF 04457845	https://pubchem.ncbi.nlm.nih.gov/compound/24771824
tocris_addon	TocrisSPA-6784	A04	NPSCDD0002553	CC1=NC(CC2=CC(C(F)(F)F)=CC(F)=C2)=NN1C3=CC(C)=C(C(N)=O)C=C3	56649300	[CHEMBL4082756]	[Target Class:7-TM Receptors, Primary Target:Orphan 7-TM Receptors, Primary Action:Agonist, Brief Description:Potent and selective GPR52 agonist; orally bioavailable and BBB permeable, FDA-Approved active ingredients:NO]	FTBMT	https://pubchem.ncbi.nlm.nih.gov/compound/56649300
tocris_addon	TocrisSPA-6383	A05	NPSCDD0002553	COC1=CC2=C(N=CC=C2NC(C3=CC([N+]([O-])=O)=CC=C3Cl)=O)C=C1	134160241		[Target Class:Nuclear Receptors, Primary Target:PPARÎ³, Primary Action:Antagonist, Brief Description:Dual site PPARgamma inhibitor, FDA-Approved active ingredients:NO]	SR 16832	https://pubchem.ncbi.nlm.nih.gov/compound/134160241
tocris_addon	TocrisSPA-6787	A06	NPSCDD0002553	O=C(C(C1=CN(C2=CC=CC=C12)CC3=CC=CC=C3)=O)NC4=CC=CC=C4	73350966	[CHEMBL2435535]	[Target Class:7-TM Receptors, Primary Target:Adenosine A2B Receptors, Primary Action:Modulator, Brief Description:Positive allosteric modulator of A2B receptors, FDA-Approved active ingredients:NO]	KI-7	https://pubchem.ncbi.nlm.nih.gov/compound/73350966
tocris_addon	TocrisSPA-6384	A07	NPSCDD0002553	CC1=CC(N(C(C2CCCCC2)=C1)O)=O	2749	[CHEMBL1413]	[Target Class:Enzymes, Primary Target:Histone Demethylases, Primary Action:Inhibitor, Brief Description:Pan-histone demethylase inhibitor, FDA-Approved active ingredients:YES]	Ciclopirox	https://pubchem.ncbi.nlm.nih.gov/compound/2749
tocris_addon	TocrisSPA-6788	A08	NPSCDD0002553	CC(C)(C1=CC(NC(NC2=CC=C(C3=CN4C(SC5=CC(OCCN6CCOCC6)=CC=C45)=N3)C=C2)=O)=NO1)C	24889392	[CHEMBL576982CHEMBL2386811]	[Target Class:Enzyme-Linked Receptors, Primary Target:FLT3, Primary Action:Inhibitor, Brief Description:Highly potent FLT3 inhibitor, FDA-Approved active ingredients:NO]	Quizartinib	https://pubchem.ncbi.nlm.nih.gov/compound/24889392
tocris_addon	TocrisSPA-6438	A09	NPSCDD0002553	CC1CCC2=NC(N)=C(C(C3=CN=CC=C3)=C2C1)C#N	3835861	[CHEMBL1409113]	[Target Class:Enzymes, Primary Target:Cyclin-Dependent Protein Kinases, Primary Action:Inhibitor, Brief Description:Cdk8 inhibitor; enhances IL-10 production, FDA-Approved active ingredients:NO]	BRD 6989	https://pubchem.ncbi.nlm.nih.gov/compound/3835861
tocris_addon	TocrisSPA-6857	A10	NPSCDD0002553	CNCC1=C(C=CC=C1)C1=CSC(=C1)[C@@H](C)NC1=NC(C)=NC2=C1C=C(OC)C(OC)=C2	137322663	[CHEMBL4535474]	[Target Class:Enzymes, Primary Target:Ras GTPases, Primary Action:Inhibitor, Brief Description:Potent KRas/SOS1 interaction inhibitor, FDA-Approved active ingredients:NO]	BAY 293	https://pubchem.ncbi.nlm.nih.gov/compound/137322663
tocris_addon	TocrisSPA-6439	A11	NPSCDD0002553	COC1=C(C=CC=C1)NC2=NC(C3=C(N=C(S3)NC(C)=O)C)=CS2	1117189	[CHEMBL4517346]	[Target Class:Enzymes, Primary Target:Matrix Metalloproteases, Primary Action:Inhibitor, Brief Description:Pro-MMP9 activation inhibitor, FDA-Approved active ingredients:NO]	JNJ 0966	https://pubchem.ncbi.nlm.nih.gov/compound/1117189
tocris_addon	TocrisSPA-6859	A12	NPSCDD0002553	CC(C)NC1=CC(=NC=N1)C1=CSC(=N1)N(C)C(=O)C1=CC=C(F)C=C1	16660135	[CHEMBL566581]	[Target Class:7-TM Receptors, Primary Target:Glutamate (Metabotropic) Group I Receptors, Primary Action:Modulator, Brief Description:Potent and selective negative allosteric modulator of mGlu1 receptors, FDA-Approved active ingredients:NO]	FITM	https://pubchem.ncbi.nlm.nih.gov/compound/16660135
tocris_addon	TocrisSPA-6448	A13	NPSCDD0002553	CNC1=C(C#N)N=C(C2=CC=CC3=C2C=CC=C3)O1	664510	[CHEMBL1548353]	[Target Class:Enzymes, Primary Target:Lipoxygenases, Primary Action:Inhibitor, Brief Description:Selective 12/15 LOX inhibitor; active in vivo, FDA-Approved active ingredients:NO]	ML 351	https://pubchem.ncbi.nlm.nih.gov/compound/664510
tocris_addon	TocrisSPA-6904	A14	NPSCDD0002553	COC1=C(C=CC(C(O)=O)=C1)NC([C@@H]2N[C@H]([C@@]([C@H]2C3=C(C(Cl)=CC=C3)F)(C4=C(C=C(C=C4)Cl)F)C#N)CC(C)(C)C)=O	53358942	[CHEMBL2402737]	[Target Class:Enzymes, Primary Target:Ubiquitin E3 Ligases, Primary Action:Inhibitor, Brief Description:Potent MDM2 inhibitor; inhibits MDM2-p53 interaction, FDA-Approved active ingredients:NO]	Idasanutlin	https://pubchem.ncbi.nlm.nih.gov/compound/53358942
tocris_addon	TocrisSPA-6505	A15	NPSCDD0002553	CC(C1=CC(C(C)C)=C(C(C(C)C)=C1)CC(NS(=O)(OC2=C(C(C)C)C=CC=C2C(C)C)=O)=O)C	166558	[CHEMBL101309]	[Target Class:Enzymes, Primary Target:Acyl-CoA:Cholesterol Acyltransferase, Primary Action:Inhibitor, Brief Description:ACAT inhibitor, FDA-Approved active ingredients:NO]	Avasimibe	https://pubchem.ncbi.nlm.nih.gov/compound/166558
tocris_addon	TocrisSPA-6908	A16	NPSCDD0002553	COC1=CC=CC(OC)=C1C1=CC=C(C[C@H](NC(=O)C2=C(Cl)C=CC=C2Cl)C(O)=O)C=C1	9912743	[CHEMBL91485]	[Target Class:Enzyme-Linked Receptors, Primary Target:Integrins, Primary Action:Antagonist, Brief Description:Potent integrin alpha4beta7 and alpha4beta1 (VLA-4) antagonist; orally bioavailable, FDA-Approved active ingredients:NO]	TR 14035	https://pubchem.ncbi.nlm.nih.gov/compound/9912743
tocris_addon	TocrisSPA-6506	A17	NPSCDD0002553	C[C@H]1CC[C@@H](NC2=C3C=CNC3=NC=N2)CN1C(C=C)=O.OC(CC(O)=O)=O	124203830		[Target Class:Enzymes, Primary Target:JAK Kinase, Primary Action:Inhibitor, Brief Description:Potent and selective JAK3 inhibitor, FDA-Approved active ingredients:NO]	PF 06551600 malonate	https://pubchem.ncbi.nlm.nih.gov/compound/124203830
tocris_addon	TocrisSPA-6542	A18	NPSCDD0002553	COC1=C(C=C2[C@H](CC2=C1)CN(CCCN3CCC4=CC(OC)=C(C=C4CC3=O)OC)C)OC.Cl	3045381	[CHEMBL2145077]	[Target Class:Ion Channels, Primary Target:HCN Channels, Primary Action:Blocker, Brief Description:HCN channel blocker; inhibits If pacemaker current, FDA-Approved active ingredients:YES]	Ivabradine hydrochloride	https://pubchem.ncbi.nlm.nih.gov/compound/3045381
tocris_addon	TocrisSPA-6507	A19	NPSCDD0002553	N[C@@H](C12CC3CC(C2)CC(C3)(C1)O)C(N4[C@H]5C[C@H]5C[C@H]4C#N)=O.Cl	49800073	[CHEMBL1201743]	[Target Class:Enzymes, Primary Target:Dipeptidyl Peptidase IV, Primary Action:Inhibitor, Brief Description:High affinity DPP-IV inhibitor; active in vivo, FDA-Approved active ingredients:YES]	Saxagliptin hydrochloride	https://pubchem.ncbi.nlm.nih.gov/compound/49800073
tocris_addon	TocrisSPA-6544	A20	NPSCDD0002553	ClC1=CC(Cl)=C(C(NC2=CC=C(C(NC3=CC=CC=C3)=O)C=C2)=O)C=C1	1375606		[Target Class:7-TM Receptors, Primary Target:Orphan 7-TM Receptors, Primary Action:Agonist, Brief Description:GPR27 agonist, FDA-Approved active ingredients:NO]	CID 1375606	https://pubchem.ncbi.nlm.nih.gov/compound/1375606
tocris_addon	TocrisSPA-6219	A21	NPSCDD0002553	O[C@@H](C(O)=O)[C@H](C(O)=O)O.COC1=CC=C(C=C1)C[C@H](NC[C@@H](C2=CC(NC=O)=C(C=C2)O)O)C	9827062		[Target Class:7-TM Receptors, Primary Target:Adrenergic Î²2 Receptors, Primary Action:Agonist, Brief Description:Long-acting beta2 agonist (LABA), FDA-Approved active ingredients:YES]	Arformoterol tartrate	https://pubchem.ncbi.nlm.nih.gov/compound/9827062
tocris_addon	TocrisSPA-6545	A22	NPSCDD0002553	CCOC(C1=C(C2=CC=CC=C2)OC3=CC=C(C=C13)OC4=C([N+]([O-])=O)N=CN4C)=O	1113704		[Target Class:Ion Channels, Primary Target:Piezo Channels, Primary Action:Other, Brief Description:Stomatin-like protein-3 (STOML3) oligomerization inhibitor, FDA-Approved active ingredients:NO]	OB-1	https://pubchem.ncbi.nlm.nih.gov/compound/1113704
tocris_addon	TocrisSPA-5009	B03	NPSCDD0002553	COC1=CC(C)=C(SC3=CN=C(NC(C4=CC=C(CNC(C)C(C)(C)C)C=C4)=O)S3)C=C1C(N2CCN(C(C)=O)CC2)=O	11467730	[CHEMBL209148]	[Target Class:Enzymes, Primary Target:ITK, Primary Action:Inhibitor, Brief Description:Potent and selective ITK inhibitor, FDA-Approved active ingredients:NO]	BMS 509744	https://pubchem.ncbi.nlm.nih.gov/compound/11467730
tocris_addon	TocrisSPA-5116	B05	NPSCDD0002553	O=C(C#C)N(C(C2=CC=CS2)C(NCC(OCC)=O)=O)C1=CC=C(OC)C=C1OC	66555902	[CHEMBL4542919]	[Target Class:Enzymes, Primary Target:Protein Disulfide Isomerase, Primary Action:Inhibitor, Brief Description:Irreversible protein disulfide isomerase (PDI) inhibitor, FDA-Approved active ingredients:NO]	PACMA 31	https://pubchem.ncbi.nlm.nih.gov/compound/66555902
tocris_addon	TocrisSPA-5327	B07	NPSCDD0002553	CC(OC(C(NS(C4=CC=CC=C4C)(=O)=O)=O)=C3)=C3COC(C=C2)=CC=C2C1=NC=C(OC)C=C1.Cl	121513858		[Target Class:7-TM Receptors, Primary Target:Prostanoid Receptors, Primary Action:Antagonist, Brief Description:High affinity and selective EP4 antagonist, FDA-Approved active ingredients:NO]	BGC 20-1531 hydrochloride	https://pubchem.ncbi.nlm.nih.gov/compound/121513858
tocris_addon	TocrisSPA-6203	C03	NPSCDD0002553	COC1=C(C(N(CC)C2=C(N3CCNC[C@H]3C)C=C4N(C(N(C4=C2)C)=O)C)=O)C=CC=C1.Cl	137919857		[Target Class:Cell Biology, Primary Target:Bromodomains, Primary Action:Control, Brief Description:Negative control for GSK 6853, FDA-Approved active ingredients:NO]	GSK 9311 hydrochloride	https://pubchem.ncbi.nlm.nih.gov/compound/137919857
tocris_addon	TocrisSPA-6579	C04	NPSCDD0002553	CC1=CC(C)=C(C=C1N2C=CN3N=C(C4=CN=CC=C4)C=C23)NC(C5=CC(S(F)(F)(F)(F)F)=CC(C#N)=C5)=O	71623052	[CHEMBL3907057]	[Target Class:Enzyme-Linked Receptors, Primary Target:Other RTKs, Primary Action:Inhibitor, Brief Description:Potent Tie2 inhibitor, FDA-Approved active ingredients:NO]	BAY 826	https://pubchem.ncbi.nlm.nih.gov/compound/71623052
tocris_addon	TocrisSPA-6208	C05	NPSCDD0002553	O=C(C1=CC=C(C=C1)CNC(OCC2=CN=CC=C2)=O)NC3=CC=CC=C3N	4261	[CHEMBL27759]	[Target Class:Enzymes, Primary Target:Class I HDACs, Primary Action:Inhibitor, Brief Description:HDAC (Class I) inhibitor, FDA-Approved active ingredients:NO]	MS 275	https://pubchem.ncbi.nlm.nih.gov/compound/4261
tocris_addon	TocrisSPA-6583	C06	NPSCDD0002553	FC1=CC=C(C=C1)NC2=NC(C3=CC=CC=C3)=CS2	623055	[CHEMBL3623298]	[Target Class:Cell Biology, Primary Target:Cytokines, Primary Action:Agonist, Brief Description:gp130 agonist; brain penetrant and neuroprotectant, FDA-Approved active ingredients:NO]	UCLA GP130 2	https://pubchem.ncbi.nlm.nih.gov/compound/623055
tocris_addon	TocrisSPA-6243	C07	NPSCDD0002553	CC1=C(C2=CC=C3N(C(C4=C(C=CC=C4)C)=O)CCC3=C2)N=C(S1)NC(CC5=CC=C6OCOC6=C5)=O	1383822	[CHEMBL1479098]	[Target Class:Cell Biology, Primary Target:Nrf2, Primary Action:Inhibitor, Brief Description:Nrf2 inhibitor; phenotypically lethal, FDA-Approved active ingredients:NO]	ML 385	https://pubchem.ncbi.nlm.nih.gov/compound/1383822
tocris_addon	TocrisSPA-6597	C08	NPSCDD0002553	COCC(NCCC1=C(NC2=CC=C(C=C12)O)C)=O	52911386	[CHEMBL3948731]	[Target Class:Enzymes, Primary Target:Other Reductases, Primary Action:Inhibitor, Brief Description:Potent sepiapterin reductase (SPR) inhibitor; attenuates proliferation of CD4+ T cells, FDA-Approved active ingredients:NO]	SPRi 3	https://pubchem.ncbi.nlm.nih.gov/compound/52911386
tocris_addon	TocrisSPA-6245	C09	NPSCDD0002553	CC1=NC(C2=C(C3=CC=C4OCOC4=C3)NC(C56CCC(CC6)(C(N)=O)CC5)=N2)=CC=C1	10387982		[Target Class:Enzyme-Linked Receptors, Primary Target:TGF-Î² Receptors, Primary Action:Inhibitor, Brief Description:Potent TGF-betaRI inhibitor; orally bioavailable, FDA-Approved active ingredients:NO]	SM 16	https://pubchem.ncbi.nlm.nih.gov/compound/10387982
tocris_addon	TocrisSPA-6654	C10	NPSCDD0002553	N1(N=NC2=C(N=CN=C12)SC3=NC4=CC=CC=C4O3)CC5=CC=CC=C5	4058452	[CHEMBL4210329]	[Target Class:Enzymes, Primary Target:NADPH Oxidase, Primary Action:Inhibitor, Brief Description:NADPH oxidase (Nox) inhibitor, FDA-Approved active ingredients:NO]	VAS 2870	https://pubchem.ncbi.nlm.nih.gov/compound/4058452
tocris_addon	TocrisSPA-6248	C11	NPSCDD0002553	CCN1C2=CC=C(NC3=NC(NCCCN4CCOCC4)=NC=C3)C=C2C5=CC=CC=C51	51031035	[CHEMBL3237589]	[Target Class:Enzymes, Primary Target:Rho GTPases, Primary Action:Inhibitor, Brief Description:Rac inhibitor, FDA-Approved active ingredients:NO]	EHop 016	https://pubchem.ncbi.nlm.nih.gov/compound/51031035
tocris_addon	TocrisSPA-6657	C12	NPSCDD0002553	COC1=C(C=CC(C2CC(NC3=C2C(N=C(N3)N)=O)=O)=C1)OCC=C	135511602		[Target Class:7-TM Receptors, Primary Target:PACAP Receptors, Primary Action:Antagonist, Brief Description:PAC1 receptor antagonist, FDA-Approved active ingredients:NO]	PA 8	https://pubchem.ncbi.nlm.nih.gov/compound/135511602
tocris_addon	TocrisSPA-6281	C13	NPSCDD0002553	CCCCCCCCOC1=C(C(F)(F)F)C=C(C2=NOC([C@@H]3CCCN3C(N)=N)=N2)C=C1.Cl	131965299		[Target Class:Enzymes, Primary Target:Sphingosine Kinase, Primary Action:Inhibitor, Brief Description:Selective sphingosine kinase 2 (Sphk2) inhibitor, FDA-Approved active ingredients:NO]	SLM 6031434 hydrochloride	https://pubchem.ncbi.nlm.nih.gov/compound/131965299
tocris_addon	TocrisSPA-6662	C14	NPSCDD0002553	CCCCCCCCOC(CC(C(O)=O)=C)=O	14239884		[Target Class:Cell Biology, Primary Target:Nrf2, Primary Action:Activator, Brief Description:Nrf2 activator; cell permeable, FDA-Approved active ingredients:NO]	4-Octyl itaconate	https://pubchem.ncbi.nlm.nih.gov/compound/14239884
tocris_addon	TocrisSPA-6284	C15	NPSCDD0002553	ONC(C1=CC=CC(C(NCCC2=CC=CC=C2)=O)=C1)=O	71680913	[CHEMBL2381517]	[Target Class:Enzymes, Primary Target:Class II HDACs, Primary Action:Inhibitor, Brief Description:Dual histone deacetylase (HDAC) 6/8 inhibitor, FDA-Approved active ingredients:NO]	BRD 73954	https://pubchem.ncbi.nlm.nih.gov/compound/71680913
tocris_addon	TocrisSPA-6709	C16	NPSCDD0002553	CC(OC1=NC=C(C2=NC(C3=C4C=CN(C4=CC=C3)CCCC(O)=O)=NO2)C=C1Cl)C	24988201	[CHEMBL4297542]	[Target Class:7-TM Receptors, Primary Target:Sphingosine-1-Phosphate Receptors, Primary Action:Agonist, Brief Description:S1P1 and S1P5 agonist, FDA-Approved active ingredients:NO]	GSK 2018682	https://pubchem.ncbi.nlm.nih.gov/compound/24988201
tocris_addon	TocrisSPA-6285	C17	NPSCDD0002553	[H][C@@]12CC[C@](C(C)=O)([C@]1(CC[C@]3([C@]2(C=C(C4=CC(CC[C@]34C)=O)C)[H])[H])C)OC(C)=O	11683	[CHEMBL1201139]	[Target Class:Nuclear Receptors, Primary Target:Progesterone Receptors, Primary Action:Agonist, Brief Description:Synthetic progesterone analog, FDA-Approved active ingredients:YES]	Megestrol Acetate	https://pubchem.ncbi.nlm.nih.gov/compound/11683
tocris_addon	TocrisSPA-6710	C18	NPSCDD0002553	[H][C@@]12CCO[C@@]1(OC[C@@H]2OC(N[C@H]([C@@H](CN(S(=O)(C3=CC=C(C=C3)N)=O)CC(C)C)O)CC4=CC=CC=C4)=O)[H]	213039	[CHEMBL1323]	[Target Class:Enzymes, Primary Target:Other Proteases, Primary Action:Inhibitor, Brief Description:Highly potent HIV protease inhibitor, FDA-Approved active ingredients:YES]	Darunavir	https://pubchem.ncbi.nlm.nih.gov/compound/213039
tocris_addon	TocrisSPA-6324	C19	NPSCDD0002553	CC1=CC(NC2=NC(OC3=CC=C([N+]([O-])=O)C=C3)=NC(Cl)=C2)=NN1	129626605		[Target Class:Enzymes, Primary Target:PI 3-kinase, Primary Action:Inhibitor, Brief Description:Potent VPS34 inhibitor, FDA-Approved active ingredients:NO]	Autophinib	https://pubchem.ncbi.nlm.nih.gov/compound/129626605
tocris_addon	TocrisSPA-6712	C20	NPSCDD0002553	CC1=NC(C2=NNC=C2C3=CC=NC4=C3C=CC=C4)=CC=C1	10469233	[CHEMBL129677]	[Target Class:Enzyme-Linked Receptors, Primary Target:TGF-Î² Receptors, Primary Action:Inhibitor, Brief Description:Potent inhibitor of TGF-betaRI, FDA-Approved active ingredients:NO]	A 77-01	https://pubchem.ncbi.nlm.nih.gov/compound/10469233
tocris_addon	TocrisSPA-6330	C21	NPSCDD0002553	COCC1=NC=C(C2=CC3=C(N=CC(C(N)=O)=C3N[C@H](C4=NN(C=C4)C)C)C=C2F)C=C1	130470684	[CHEMBL4166405]	[Target Class:Enzymes, Primary Target:ATM and ATR Kinases, Primary Action:Inhibitor, Brief Description:Potent and selective ATM kinase inhibitor; orally bioavailable, FDA-Approved active ingredients:NO]	AZ 5704	https://pubchem.ncbi.nlm.nih.gov/compound/130470684
tocris_addon	TocrisSPA-6760	C22	NPSCDD0002553	NC(N/N=C/C1=C(C(Cl)=CC=C1)Cl)=N	9560222	[CHEMBL2369159]	[Target Class:Enzymes, Primary Target:Protein Ser/Thr Phosphatases, Primary Action:Inhibitor, Brief Description:Inhibitor of the regulatory subunit PPP1R15B of protein phosphatase 1; orally bioavailable and brain penetrant, FDA-Approved active ingredients:NO]	Raphin 1	https://pubchem.ncbi.nlm.nih.gov/compound/9560222
tocris_addon	TocrisSPA-5011	D03	NPSCDD0002553	CC2(C)[C@H](O)[C@@H](N(S(C)(=O)=O)C)C1=CC(OCCCC(F)(F)F)=CC=C1O2	9887834	[CHEMBL298475]	[Target Class:Ion Channels, Primary Target:Voltage-gated Potassium (KV) Channels, Primary Action:Blocker, Brief Description:Potent and selective Iks channel blocker, FDA-Approved active ingredients:NO]	HMR 1556	https://pubchem.ncbi.nlm.nih.gov/compound/9887834
tocris_addon	TocrisSPA-5206	D05	NPSCDD0002553	O=C(N6C=NC=N6)N(CC5)CCC5C(C2=CC=C(OCO3)C3=C2)C1=CC(OCO4)=C4C=C1	76313567	[CHEMBL3087181]	[Target Class:Enzymes, Primary Target:Monoacylglycerol Lipase, Primary Action:Inhibitor, Brief Description:Potent and selective MAGL inhibitor, FDA-Approved active ingredients:NO]	JJKK 048	https://pubchem.ncbi.nlm.nih.gov/compound/76313567
tocris_addon	TocrisSPA-5322	D07	NPSCDD0002553	FC1=CC(OC2=CN=CN=C2)=CC(C(NC3=NC(C)=CS3)=O)=C1	50990953	[CHEMBL2440659]	[Target Class:7-TM Receptors, Primary Target:Glutamate (Metabotropic) Group I Receptors, Primary Action:Modulator, Brief Description:Potent and selective negative allosteric modulator of mGlu5 receptors, FDA-Approved active ingredients:NO]	VU 0409106	https://pubchem.ncbi.nlm.nih.gov/compound/50990953
tocris_addon	TocrisSPA-6336	E03	NPSCDD0002553	ClC1=CC=CC(N2CCN(CC2)CCCN3N=C4C=CC=CN4C3=O)=C1.Cl	62935	[CHEMBL1200798]	[Target Class:7-TM Receptors, Primary Target:5-HT2A Receptors, Primary Action:Antagonist, Brief Description:5-HT2A and alpha1 adrenoceptor antagonist; also enhances neural differentiation; antidepressant and neuroprotectant, FDA-Approved active ingredients:YES]	Trazodone hydrochloride	https://pubchem.ncbi.nlm.nih.gov/compound/62935
tocris_addon	TocrisSPA-6764	E04	NPSCDD0002553	C[C@@H](C1=CN=CC(N2CCN(C3=CC=CC=N3)CC2)=N1)NC(CCC4=CC(F)=C(C=C4)F)=O	137319851	[CHEMBL4278432]	[Target Class:Ion Channels, Primary Target:Nicotinic (Î±7) Receptors, Primary Action:Modulator, Brief Description:Positive allosteric modulator of alpha7 nAChRs; analgesic, FDA-Approved active ingredients:NO]	B 973B	https://pubchem.ncbi.nlm.nih.gov/compound/137319851
tocris_addon	TocrisSPA-6351	E05	NPSCDD0002553	CN([C@H]1CN(C2=CC(C3=CC=CC=C3)=NC4=CC=NN24)CC1)C	95882507	[CHEMBL4520293]	[Target Class:7-TM Receptors, Primary Target:Mas-Related G Protein-Coupled Receptors, Primary Action:Agonist, Brief Description:MRGPRX2 agonist, FDA-Approved active ingredients:NO]	(R)-ZINC 3573	https://pubchem.ncbi.nlm.nih.gov/compound/95882507
tocris_addon	TocrisSPA-6765	E06	NPSCDD0002553	CC(C)(C1=CC(C(C)(C)C)=NC(N2CCN3C(C2)=NN=C3C4=CC=C(C=C4)OC(F)(F)F)=N1)C	91884614	[CHEMBL4452833]	[Target Class:Enzymes, Primary Target:Other Transferases, Primary Action:Inhibitor, Brief Description:Potent and selective monoacyglycerol acyltransferase 2 (MOGAT2) inhibitor, FDA-Approved active ingredients:NO]	JTP 103237	https://pubchem.ncbi.nlm.nih.gov/compound/91884614
tocris_addon	TocrisSPA-6353	E07	NPSCDD0002553	CC(S(=O)(N[C@H]1CC2=CC=C(C3=CN=C(C=C3)F)C=C2C1)=O)C	46398805	[CHEMBL1214399]	[Target Class:Ion Channels, Primary Target:AMPA Receptors, Primary Action:Modulator, Brief Description:Positive allosteric modulator of AMPA receptors, FDA-Approved active ingredients:NO]	UoS 12258	https://pubchem.ncbi.nlm.nih.gov/compound/46398805
tocris_addon	TocrisSPA-6793	E08	NPSCDD0002553	CC1=NC(NC2=NC=C(C(NC3=C(C=CC=C3Cl)C)=O)S2)=CC(N4CCN(CC4)CCO)=N1	3062316	[CHEMBL1421]	[Target Class:Enzymes, Primary Target:Src Kinases, Primary Action:Inhibitor, Brief Description:Highly potent pan-Src/Bcr-Abl inhibitor, FDA-Approved active ingredients:YES]	Dasatinib	https://pubchem.ncbi.nlm.nih.gov/compound/3062316
tocris_addon	TocrisSPA-6359	E09	NPSCDD0002553	COC1=C2C(N([C@@H]3O[C@H](CO)[C@@H](O)[C@@H]3O)C=N2)=NC(N)=N1	3011155	[CHEMBL1201112]	[Target Class:Cell Biology, Primary Target:DNA, RNA and Protein Synthesis, Primary Action:Inhibitor, Brief Description:Purine nuceloside analog; inhibits DNA synthesis, FDA-Approved active ingredients:YES]	Nelarabine	https://pubchem.ncbi.nlm.nih.gov/compound/3011155
tocris_addon	TocrisSPA-6803	E10	NPSCDD0002553	CC1=CC(N2CCC3(CC2)CN(CCN3C)C4=NC(C5=CC(OC)=CC(OC)=C5)=NO4)=CC=N1	137331596		[Target Class:Enzymes, Primary Target:Other Lysine Methyltransferases, Primary Action:Inhibitor, Brief Description:Potent PRDM9 inhibitor, FDA-Approved active ingredients:NO]	MRK 740	https://pubchem.ncbi.nlm.nih.gov/compound/137331596
tocris_addon	TocrisSPA-6387	E11	NPSCDD0002553	CNC(NC1=CC=C2C(CC[C@@]23OC(N(C3=O)CC(N([C@H](C(F)(F)F)C)CC4=CC=C(C=C4)F)=O)=O)=C1)=O	118958122	[CHEMBL4282264]	[Target Class:Enzymes, Primary Target:Histone Acetyltransferases, Primary Action:Inhibitor, Brief Description:Potent and selective p300/CBP inhibitor; orally bioavailable, FDA-Approved active ingredients:NO]	A 485	https://pubchem.ncbi.nlm.nih.gov/compound/118958122
tocris_addon	TocrisSPA-6874	E12	NPSCDD0002553	OC(=O)C1=CC=C(N=C1)C(=O)N[C@@H](C1=CC(F)=C(OC(F)(F)F)C=C1)C1=C(F)C=CC=N1	71144018	[CHEMBL4241349]	[Target Class:Ion Channels, Primary Target:TRPM, Primary Action:Antagonist, Brief Description:Potent and selective TRPM8 antagonist; active in vivo, FDA-Approved active ingredients:NO]	AMG 333	https://pubchem.ncbi.nlm.nih.gov/compound/71144018
tocris_addon	TocrisSPA-6405	E13	NPSCDD0002553	CC1=NC(C2=C(C3=NC=C(C(F)(F)F)C=C3)N(C)N=C2)=C4N1N=CN=C4N5CCC5	60143346	[CHEMBL3092562]	[Target Class:Enzymes, Primary Target:Phosphodiesterases, Primary Action:Inhibitor, Brief Description:Potent and selective PDE2A inhibitor, FDA-Approved active ingredients:NO]	PF 05180999	https://pubchem.ncbi.nlm.nih.gov/compound/60143346
tocris_addon	TocrisSPA-6877	E14	NPSCDD0002553	CC(C)C1=CC(Br)=C(OCC(=O)NC2CC(C)(C)NC(C)(C)C2)C=C1	1319582	[CHEMBL1871911]	[Target Class:Ion Channels, Primary Target:Inward Rectifier Potassium (Kir) Channels, Primary Action:Blocker, Brief Description:Kir4.1 blocker, FDA-Approved active ingredients:NO]	VU 0134992	https://pubchem.ncbi.nlm.nih.gov/compound/1319582
tocris_addon	TocrisSPA-6407	E15	NPSCDD0002553	CC(NCCC(C1=CC=CC=C1)C2=CC=CC=C2)C3=CC=CC=C3.Cl	26154		[Target Class:Enzymes, Primary Target:Ras GTPases, Primary Action:Inhibitor, Brief Description:Inhibits KRas localization to the plasma membrane; also L-type calcium channel blocker, FDA-Approved active ingredients:NO]	Fendiline Hydrochloride	https://pubchem.ncbi.nlm.nih.gov/compound/26154
tocris_addon	TocrisSPA-6884	E16	NPSCDD0002553	COC1=CC=C(C=C1)C1=CN=C(NCC2=CC(OC)=CC=C2)N1C	1096509		[Target Class:Cell Biology, Primary Target:DNA, RNA and Protein Synthesis, Primary Action:Inhibitor, Brief Description:Metastasis-associated lung adenocarcinoma transcript 1 (Malat1) RNA inhibitor, FDA-Approved active ingredients:NO]	TC SL C5	https://pubchem.ncbi.nlm.nih.gov/compound/1096509
tocris_addon	TocrisSPA-6454	E17	NPSCDD0002553	CC1=CN=C(C=N1)NC(NC2=C(C=C(C(Br)=C2)C)OC[C@@H]3CNCCO3)=O	11955855	[CHEMBL3039517]	[Target Class:Enzymes, Primary Target:Checkpoint Kinases, Primary Action:Inhibitor, Brief Description:Potent and selective Chk1 inhibitor, FDA-Approved active ingredients:NO]	LY 2603618	https://pubchem.ncbi.nlm.nih.gov/compound/11955855
tocris_addon	TocrisSPA-6960	E18	NPSCDD0002553	CC1(C)CCC(CN2CCN(CC2)C2=CC(OC3=CN=C4NC=CC4=C3)=C(C=C2)C(=O)N[S](=O)(=O)C2=CC(=C(NCC3CCOCC3)C=C2)[N](=O)=O)=C(C1)C1=CC=C(Cl)C=C1	49846579	[CHEMBL3137309]	[Target Class:Cell Biology, Primary Target:Bcl-2 Family, Primary Action:Inhibitor, Brief Description:Selective, high affinity Bcl-2 inhibitor; orally bioavailable, FDA-Approved active ingredients:YES]	ABT 199	https://pubchem.ncbi.nlm.nih.gov/compound/49846579
tocris_addon	TocrisSPA-6470	E19	NPSCDD0002553	CN[C@H](C(N[C@H](C(N1CCC[C@H]1C(N[C@@H]2CCCC3=CC=CC=C23)=O)=O)C4CCCCC4)=O)C.Cl	131858992		[Target Class:Cell Biology, Primary Target:Inhibitor of Apoptosis, Primary Action:Inhibitor, Brief Description:High affinity XIAP antagonist; active in vivo, FDA-Approved active ingredients:NO]	A 410099.1	https://pubchem.ncbi.nlm.nih.gov/compound/131858992
tocris_addon	TocrisSPA-6972	E20	NPSCDD0002553	COC1=CC=C(C=C1)CC(NCC2=C(C3=C(C(NCC4=C(C=C(C=C4)F)F)=O)C=CC=C3)C=CC=C2)=O	9827303	[CHEMBL148342]	[Target Class:Ion Channels, Primary Target:Two-P Potassium Channels, Primary Action:Blocker, Brief Description:Potent K2P3.1 (TASK-1) and K2P9.1 (TASK-3) blocker, FDA-Approved active ingredients:NO]	A 1899	https://pubchem.ncbi.nlm.nih.gov/compound/9827303
tocris_addon	TocrisSPA-6516	E21	NPSCDD0002553	O[C@H](CN1CCC2=CC=CC=C2C1)CNC(C3=NC=NC(NC4COC4)=C3)=O	90241673	[CHEMBL4060831]	[Target Class:Enzymes, Primary Target:Protein Arginine Methyltransferases, Primary Action:Inhibitor, Brief Description:Potent and selective PRMT5 inhibitor, FDA-Approved active ingredients:NO]	EPZ 015666	https://pubchem.ncbi.nlm.nih.gov/compound/90241673
tocris_addon	TocrisSPA-6978	E22	NPSCDD0002553	NC1(CCN(CC1)C1=C2C=CNC2=NC=N1)C(=O)N[C@@H](CCO)C1=CC=C(Cl)C=C1	25227436	[CHEMBL2325741]	[Target Class:Enzymes, Primary Target:Akt (Protein Kinase B), Primary Action:Inhibitor, Brief Description:Potent pan-AKT inhibitor, FDA-Approved active ingredients:NO]	AZD 5363	https://pubchem.ncbi.nlm.nih.gov/compound/25227436
tocris_addon	TocrisSPA-5080	F03	NPSCDD0002553	CC1=CC(C3=C(OCCCN)C2=CC(C4=CC=CC(O)=C4)=C(Cl)C=C2N=C3)=CC(C)=C1	52936725	[CHEMBL1766103]	[Target Class:7-TM Receptors, Primary Target:Somatostatin (sst) Receptors, Primary Action:Agonist, Brief Description:High affinity somatostatin sst2 agonist, FDA-Approved active ingredients:NO]	TC-G 1003	https://pubchem.ncbi.nlm.nih.gov/compound/52936725
tocris_addon	TocrisSPA-5166	F05	NPSCDD0002553	OC(\C=C/C(O)=O)=O.C1(CC(C3CCCCC3)C2CCCCC2)NCCCC1	5284439	[CHEMBL1334033]	[Target Class:Enzymes, Primary Target:Other Transferases, Primary Action:Inhibitor, Brief Description:Carnitine palmitoyltransferase 1 and 2 (CPT1/2) inhibitor, FDA-Approved active ingredients:NO]	Perhexiline maleate	https://pubchem.ncbi.nlm.nih.gov/compound/5284439
tocris_addon	TocrisSPA-5358	F07	NPSCDD0002553	CC(C)C1=C(S(C)(=O)=O)C=C(C(NC(N)=N)=O)C=C1	151172	[CHEMBL436559]	[Target Class:Transporters, Primary Target:Na+/H+ Exchanger, Primary Action:Inhibitor, Brief Description:Selective NHE1 inhibitor; cardioprotective and antitumor, FDA-Approved active ingredients:NO]	Cariporide	https://pubchem.ncbi.nlm.nih.gov/compound/151172
tocris_addon	TocrisSPA-6508	G03	NPSCDD0002553	O=C(C1=CC2=C(S1)CCCCC2)N3CCC(N4C(NC5=CC=CC=C45)=O)CC3	16376051	[CHEMBL4576320]	[Target Class:Ion Channels, Primary Target:TRPC, Primary Action:Activator, Brief Description:Potent and selective TRPC3/6 activator, FDA-Approved active ingredients:NO]	GSK 1702934A	https://pubchem.ncbi.nlm.nih.gov/compound/16376051
tocris_addon	TocrisSPA-6812	G04	NPSCDD0002553	CN(C/C=C/C(NC1=CC2=C(N=CN=C2NC3=CC(Cl)=C(C=C3)F)C=C1O[C@H]4CCOC4)=O)C.OC(/C=C\C(O)=O)=O.OC(/C=C\C(O)=O)=O	15606394	[CHEMBL2105712]	[Target Class:Enzyme-Linked Receptors, Primary Target:EGFR, Primary Action:Inhibitor, Brief Description:Potent dual specificity EGFR/HER2 inhibitor; active in vivo, FDA-Approved active ingredients:YES]	Afatinib dimaleate	https://pubchem.ncbi.nlm.nih.gov/compound/15606394
tocris_addon	TocrisSPA-6479	G05	NPSCDD0002553	COC1=CC2=C(C(C3=CC(C)=C(C=C3)O)=CC=N2)C=C1	135567383		[Target Class:Enzyme-Linked Receptors, Primary Target:Toll-like Receptors, Primary Action:Inhibitor, Brief Description:Highly potent TLR8 inhibitor, FDA-Approved active ingredients:NO]	CU CPT 9a	https://pubchem.ncbi.nlm.nih.gov/compound/135567383
tocris_addon	TocrisSPA-6886	G06	NPSCDD0002553	CC1(C2=CC(Cl)=CC=C2N(C3=CC=C(C=C13)Cl)CCC4=NN=NN4)C	86272454	[CHEMBL3818503]	[Target Class:Ion Channels, Primary Target:Two-P Potassium Channels, Primary Action:Activator, Brief Description:K2P2.1 (TREK-1), K2P10.1 (TREK-2) and K2P4.1 (TRAAK) channel activator, FDA-Approved active ingredients:NO]	ML 67-33	https://pubchem.ncbi.nlm.nih.gov/compound/86272454
tocris_addon	TocrisSPA-6518	G07	NPSCDD0002553	FC1=CC=C(C=C1)CNC(C2CCN(S(=O)(C3=CC(Cl)=CC(Cl)=C3)=O)CC2)=O	134604213		[Target Class:Transporters, Primary Target:Other Ion Pumps/Transporters, Primary Action:Inhibitor, Brief Description:Potent and selective SLC13A5 (Na+/citrate cotransporter) inhibitor, FDA-Approved active ingredients:NO]	BI 01383298	https://pubchem.ncbi.nlm.nih.gov/compound/134604213
tocris_addon	TocrisSPA-6980	G08	NPSCDD0002553	CC1=CC(=NN1CC1=CC=NC(=C1)N1CCN(CC1)C1CC1)C1=NC(=NO1)C1=CC=C(OC(F)(F)F)C=C1	67377767	[CHEMBL4303384]	[Target Class:Cell Biology, Primary Target:Oxidative Phosphorylation, Primary Action:Inhibitor, Brief Description:Mitochondrial complex I inhibitor, FDA-Approved active ingredients:NO]	BAY 87-2243	https://pubchem.ncbi.nlm.nih.gov/compound/67377767
tocris_addon	TocrisSPA-6223	G09	NPSCDD0002553	OC(C(F)(F)F)(C(F)(F)F)C1=CC(F)=C(C2=CC=C(C=C2)NC(CC3=C([N+]([O-])=O)C=CC=C3)=O)C=C1	130248006	[CHEMBL4537738]	[Target Class:Nuclear Receptors, Primary Target:Retinoic Acid-related Orphan Receptors, Primary Action:Antagonist, Brief Description:RORgamma antagonist; inhibits AR expression, FDA-Approved active ingredients:NO]	XY 018	https://pubchem.ncbi.nlm.nih.gov/compound/130248006
tocris_addon	TocrisSPA-6558	G10	NPSCDD0002553	O=C(NC1CCCC2=CC=CC=C12)CNC(C3=CC=C(C4=CC=CC=C4)C=C3)=O	46673962	[CHEMBL3717933]	[Target Class:Enzymes, Primary Target:Other Kinases, Primary Action:Inhibitor, Brief Description:Potent TAOK inhibitor, FDA-Approved active ingredients:NO]	CP 43	https://pubchem.ncbi.nlm.nih.gov/compound/46673962
tocris_addon	TocrisSPA-6249	G11	NPSCDD0002553	CCN(CC1=CC2=C(C=C(C=C2)COC(NC3=CC=C(C(NO)=O)C=C3)=O)C=C1)CC.Cl	10095659		[Target Class:Enzymes, Primary Target:Non-selective HDACs, Primary Action:Inhibitor, Brief Description:Histone deacetylase inhibitor, FDA-Approved active ingredients:NO]	Givinostat hydrochloride	https://pubchem.ncbi.nlm.nih.gov/compound/10095659
tocris_addon	TocrisSPA-6598	G12	NPSCDD0002553	ClC1=CC(C2=C3N=C(NCCOCCO4)C=CN3N=C2)=CC4=C1.Cl	138991767		[Target Class:Enzymes, Primary Target:Receptor Interacting Protein Kinases, Primary Action:Inhibitor, Brief Description:Potent RIP2 kinase inhibitor, FDA-Approved active ingredients:NO]	OD 36 hydrochloride	https://pubchem.ncbi.nlm.nih.gov/compound/138991767
tocris_addon	TocrisSPA-6289	G13	NPSCDD0002553	O=C(N1CCOCC1)C2=CC(OC)=C(NC3=NC(NC)=C(C(Cl)=CN4)C4=N3)C=C2	112499966	[CHEMBL4540808]	[Target Class:Enzymes, Primary Target:LRRK2, Primary Action:Inhibitor, Brief Description:Potent and selective LRRK2 inhibitor, FDA-Approved active ingredients:NO]	JH-II-127	https://pubchem.ncbi.nlm.nih.gov/compound/112499966
tocris_addon	TocrisSPA-6663	G14	NPSCDD0002553	C[C@@H](NCCOC1=C(C=CC=C1)OCC(F)(F)F)CC2=CC(C(N)=O)=C3N(CCC3=C2)CCCO	5312125	[CHEMBL24778]	[Target Class:7-TM Receptors, Primary Target:Adrenergic Î±1 Receptors, Primary Action:Antagonist, Brief Description:Selective alpha1A antagonist, FDA-Approved active ingredients:YES]	Silodosin	https://pubchem.ncbi.nlm.nih.gov/compound/5312125
tocris_addon	TocrisSPA-6340	G15	NPSCDD0002553	NC1=NC2=NC(N)=C(C3=CC(Cl)=CC=C3)N=C2C(N)=N1	118987042		[Target Class:Enzymes, Primary Target:Casein Kinase 1, Primary Action:Inhibitor, Brief Description:CK1 inhibitor; converts epiblast stem cells to ESCs and promotes ESC self-renewal, FDA-Approved active ingredients:NO]	Epiblastin A	https://pubchem.ncbi.nlm.nih.gov/compound/118987042
tocris_addon	TocrisSPA-6724	G16	NPSCDD0002553	OC(C1=C(C=C(C=C1)Cl)NC(COC2=C(C=CC=C2)Cl)=O)=O	2264067	[CHEMBL4525597]	[Target Class:Ion Channels, Primary Target:TRPM, Primary Action:Blocker, Brief Description:Selective TRPM4 blocker, FDA-Approved active ingredients:NO]	CBA	https://pubchem.ncbi.nlm.nih.gov/compound/2264067
tocris_addon	TocrisSPA-6363	G17	NPSCDD0002553	NC([C@H](N(S(=O)(C1=CC=C(C=C1)Cl)=O)CC2=C(C=C(C3=NOC=N3)C=C2)F)CCC(F)(F)F)=O	46883536	[CHEMBL1090771]	[Target Class:Enzymes, Primary Target:Î³-Secretase, Primary Action:Inhibitor, Brief Description:Highly potent gamma-secretase inhibitor; orally bioavailable, FDA-Approved active ingredients:NO]	Avagacestat	https://pubchem.ncbi.nlm.nih.gov/compound/46883536
tocris_addon	TocrisSPA-6766	G18	NPSCDD0002553	C1(NCC2=CC=CO2)=NC3=CC=CC=C3N1CC4=CC=CC=C4	667146	[CHEMBL1345058]	[Target Class:Ion Channels, Primary Target:TRPC, Primary Action:Blocker, Brief Description:Selective TRPC5 blocker, FDA-Approved active ingredients:NO]	AC 1903	https://pubchem.ncbi.nlm.nih.gov/compound/667146
tocris_addon	TocrisSPA-6411	G19	NPSCDD0002553	CC(C)(C1=CC=C(C=C1)OC2CCCCC2O)C	16033	[CHEMBL3559801]	[Target Class:7-TM Receptors, Primary Target:NPY Receptors, Primary Action:Modulator, Brief Description:Positive allosteric modulator of NPY Y4 receptor, FDA-Approved active ingredients:NO]	tBPC	https://pubchem.ncbi.nlm.nih.gov/compound/16033
tocris_addon	TocrisSPA-6816	G20	NPSCDD0002553	OP(O)(O)=O.N[C@H](CC1=C(C=C(C(F)=C1)F)F)CC(N2CCN3C(C2)=NN=C3C(F)(F)F)=O	6451150	[CHEMBL393336]	[Target Class:Enzymes, Primary Target:Dipeptidyl Peptidase IV, Primary Action:Inhibitor, Brief Description:Potent and selective DPP IV inhibitor, FDA-Approved active ingredients:YES]	Sitagliptin phosphate	https://pubchem.ncbi.nlm.nih.gov/compound/6451150
tocris_addon	TocrisSPA-6482	G21	NPSCDD0002553	CN1C2=C(C(N(C3=CN=C(N=C13)NC4=CC=C(S(N)(=O)=O)C=C4)C)=O)SC=C2	121499143	[CHEMBL4554938]	[Target Class:Enzymes, Primary Target:Other Kinases, Primary Action:Inhibitor, Brief Description:Potent and selective MST1/2 inhibitor; orally bioavailable, FDA-Approved active ingredients:NO]	XMU MP 1	https://pubchem.ncbi.nlm.nih.gov/compound/121499143
tocris_addon	TocrisSPA-6888	G22	NPSCDD0002553	CC1=C(OCCNC(=O)C2=CC=CS2)C=CC(Cl)=C1	592973		[Target Class:Ion Channels, Primary Target:Two-P Potassium Channels, Primary Action:Activator, Brief Description:Selective TREK channel activator, FDA-Approved active ingredients:NO]	ML 402	https://pubchem.ncbi.nlm.nih.gov/compound/592973
tocris_addon	TocrisSPA-5081	H03	NPSCDD0002553	O=C(C(F)(F)F)N(C2=C(C)C=C(C)C=C2)/N=C/C1=CC=CC(OC)=C1	25229652	[CHEMBL2387144]	[Target Class:Cell Biology, Primary Target:Amyloid Î² Peptides, Primary Action:Other, Brief Description:Neuroprotective and neurotrophic compound; reduces Abeta40 and Abeta42 levels, FDA-Approved active ingredients:NO]	J 147	https://pubchem.ncbi.nlm.nih.gov/compound/25229652
tocris_addon	TocrisSPA-5270	H05	NPSCDD0002553	NC1=C2C(N([C@@H]3O[C@H](CO)[C@H](O)[C@@H]3O)C=C2C#N)=NC=N1	12444444		[Target Class:Other Pharmacology, Primary Target:Antibiotics, Primary Action:Other, Brief Description:Adenosine analog; antifungal antibiotic, FDA-Approved active ingredients:NO]	Toyocamycin	https://pubchem.ncbi.nlm.nih.gov/compound/12444444
tocris_addon	TocrisSPA-5356	H07	NPSCDD0002553	CN1N=CC(C(C=C2)=NN3C2=NN=C3SC4=CC5=CC=CN=C5C=C4)=C1	24779724	[CHEMBL1236107]	[Target Class:Enzyme-Linked Receptors, Primary Target:MET Receptors, Primary Action:Inhibitor, Brief Description:Selective and potent c-MET kinase inhibitor, FDA-Approved active ingredients:NO]	SGX 523	https://pubchem.ncbi.nlm.nih.gov/compound/24779724
tocris_addon	TocrisSPA-6520	I03	NPSCDD0002553	[H][C@@]12CC=C([C@]1(CC[C@]3([C@]2(CC=C4C[C@@H](OC(C)=O)CC[C@]34C)[H])[H])C)C5=CN=CC=C5	9821849	[CHEMBL271227]	[Target Class:Enzymes, Primary Target:Cytochrome P450, Primary Action:Inhibitor, Brief Description:Potent CYP17A1 inhibitor, FDA-Approved active ingredients:YES]	Abiraterone acetate	https://pubchem.ncbi.nlm.nih.gov/compound/9821849
tocris_addon	TocrisSPA-7027	I04	NPSCDD0002553	NC1=C(C(NC2CC2)=O)SC3=NC(OC)=C(Cl)C(C)=C31	11536903	[CHEMBL3770346]	[Target Class:7-TM Receptors, Primary Target:M4 Receptors, Primary Action:Modulator, Brief Description:Selective positive allosteric modulator of M4 receptors; active in vivo; antipsychotic, FDA-Approved active ingredients:NO]	LY 2033298	https://pubchem.ncbi.nlm.nih.gov/compound/11536903
tocris_addon	TocrisSPA-6528	I05	NPSCDD0002553	O=C(NC1=NNC2=C1C=CC(C3=CC=CC(NS(=O)(N(CC)CC)=O)=C3)=C2)C4CC4	134812845	[CHEMBL4452939]	[Target Class:Enzymes, Primary Target:Other Kinases, Primary Action:Inhibitor, Brief Description:AAK1 and BMP2K inhibitor; activates Wnt signaling, FDA-Approved active ingredients:NO]	SGC AAK1 1	https://pubchem.ncbi.nlm.nih.gov/compound/134812845
tocris_addon	TocrisSPA-4220	I06	NPSCDD0002553	O=C1N(CCC)C(C(NC(C3=CC=C(OCC(O)=O)C=C3)=N2)=C2N1CCC)=O	126079	[CHEMBL27041]	[Target Class:7-TM Receptors, Primary Target:Non-selective Adenosine, Primary Action:Antagonist, Brief Description:Adenosine receptor antagonist, FDA-Approved active ingredients:NO]	XCC	https://pubchem.ncbi.nlm.nih.gov/compound/126079
tocris_addon	TocrisSPA-6534	I07	NPSCDD0002553	O=C1N(C)C(C(N(CC2=NN=C(C3=CC(Cl)=C(Cl)C=C3)O2)C(N4CCNCC4)=N5)=C5N1C)=O.Cl	137919865		[Target Class:Enzymes, Primary Target:Other Hydrolases, Primary Action:Inhibitor, Brief Description:Potent NUDT5 inhibitor, FDA-Approved active ingredients:NO]	TH 5427 hydrochloride	https://pubchem.ncbi.nlm.nih.gov/compound/137919865
tocris_addon	TocrisSPA-4228	I08	NPSCDD0002553	O=C(C)N1CCN(C(/C=C/C2=CC([N+]([O-])=O)=C(SC3=CC=CC=C3C(C)C)C=C2)=O)CC1	9846729	[CHEMBL19677]	[Target Class:Enzyme-Linked Receptors, Primary Target:Integrins, Primary Action:Inhibitor, Brief Description:Potent inhibitor of the LFA-1/ICAM-1 interaction, FDA-Approved active ingredients:NO]	A 286982	https://pubchem.ncbi.nlm.nih.gov/compound/9846729
tocris_addon	TocrisSPA-6537	I09	NPSCDD0002553	CCCCNC1=NC=C(C(N[C@H]2CC[C@@H](CC2)O)=N1)C(NCC3=CC=C(N4C=CN=C4)C=C3)=O			[Target Class:Enzyme-Linked Receptors, Primary Target:Other RTKs, Primary Action:Inhibitor, Brief Description:Potent Mer kinase inhibitor, FDA-Approved active ingredients:NO]	UNC 2881
tocris_addon	TocrisSPA-4236	I10	NPSCDD0002553	CCNC(CC4)(C(N)=O)CCN4C1=NC=NC2=C1N=C(C5=C(Cl)C=CC=C5)N2C3=CC=C(Cl)C=C3.Cl	16223963	[CHEMBL2103817]	[Target Class:7-TM Receptors, Primary Target:CB1 Receptors, Primary Action:Antagonist, Brief Description:CB1 antagonist, FDA-Approved active ingredients:NO]	CP 945598 hydrochloride	https://pubchem.ncbi.nlm.nih.gov/compound/16223963
tocris_addon	TocrisSPA-6559	I11	NPSCDD0002553	CC([C@@H](C(N[C@H](C(N[C@H]1C2=CC=CC=C2CCN(C1=O)C)=O)C)=O)O)C	9843750	[CHEMBL520733]	[Target Class:Enzymes, Primary Target:Î³-Secretase, Primary Action:Inhibitor, Brief Description:gamma-secretase pseudo-inhibitor, FDA-Approved active ingredients:NO]	LY 450139	https://pubchem.ncbi.nlm.nih.gov/compound/9843750
tocris_addon	TocrisSPA-4257	I12	NPSCDD0002553	OC1=CC2=C(NC(C3=NN(C(C)C)C4=C3C(N)=NC=N4)=C2)C=C1	135565635	[CHEMBL1241674CHEMBL3988893]	[Target Class:Enzymes, Primary Target:mTOR, Primary Action:Inhibitor, Brief Description:Dual mTORC1/mTORC2 inhibitor, FDA-Approved active ingredients:NO]	PP 242	https://pubchem.ncbi.nlm.nih.gov/compound/135565635
tocris_addon	TocrisSPA-6564	I13	NPSCDD0002553	BrC1=CC2=C(NC3=CC(OC)=C(OC)C(OC)=C3)C=CN=C2C=C1	134812846	[CHEMBL4443342]	[Target Class:Enzymes, Primary Target:Other Kinases, Primary Action:Inhibitor, Brief Description:High affinity cyclin G associated kinase (GAK) inhibitor, FDA-Approved active ingredients:NO]	SGC GAK 1	https://pubchem.ncbi.nlm.nih.gov/compound/134812846
tocris_addon	TocrisSPA-4306	I14	NPSCDD0002553	O=C(NCC(N[C@@H]2CCN([C@H]3CC[C@](C4=CC=C(OC)N=C4)(O)CC3)C2)=O)C1=CC(C(F)(F)F)=CC=C1.CS(=O)(O)=O.CS(=O)(O)=O			[Target Class:7-TM Receptors, Primary Target:Chemokine CC Receptors, Primary Action:Antagonist, Brief Description:Selective CCR2 antagonist, FDA-Approved active ingredients:NO]	INCB 3284 dimesylate
tocris_addon	TocrisSPA-6568	I15	NPSCDD0002553	ClC1=C(CSC2=NN=C(O2)C3=CC=CN3)C(Cl)=CC=C1	137321150		[Target Class:Ion Channels, Primary Target:Piezo Channels, Primary Action:Modulator, Brief Description:Reversibly blocks Yoda1 activity; does not affect constitutive Piezo1 activity, FDA-Approved active ingredients:NO]	Dooku 1	https://pubchem.ncbi.nlm.nih.gov/compound/137321150
tocris_addon	TocrisSPA-4334	I16	NPSCDD0002553	NC1=C3C(N([C@@H]4O[C@H](CO)[C@@H](O)[C@@H]4O)C=N3)=NC(SCCC2=CC=C(S(=O)(O)=O)C=C2)=N1.N	90488932		[Target Class:7-TM Receptors, Primary Target:Adenosine A2A Receptors, Primary Action:Agonist, Brief Description:Potent adenosine A2A agonist, FDA-Approved active ingredients:NO]	PSB 0777 ammonium salt	https://pubchem.ncbi.nlm.nih.gov/compound/90488932
tocris_addon	TocrisSPA-6614	I17	NPSCDD0002553	CC1=C(C(O)=O)C=C(C2=CC=CS2)O1	2796026		[Target Class:Ion Channels, Primary Target:Piezo Channels, Primary Action:Activator, Brief Description:Piezo1 channel activator, FDA-Approved active ingredients:NO]	Jedi2	https://pubchem.ncbi.nlm.nih.gov/compound/2796026
tocris_addon	TocrisSPA-4336	I18	NPSCDD0002553	O=C(C)/C=C1SC2=CC=C(OC)C=C2N\1CC	647991		[Target Class:Enzymes, Primary Target:CLK (Cdc2-like Kinases), Primary Action:Inhibitor, Brief Description:Potent inhibitor of Clk-family kinases; also inhibits DYRK1A/B, FDA-Approved active ingredients:NO]	TG 003	https://pubchem.ncbi.nlm.nih.gov/compound/647991
tocris_addon	TocrisSPA-6618	I19	NPSCDD0002553	CC(CC1=C(C2=CC=C(P(O)(O)=O)O2)N=C(S1)N)C	11289630	[CHEMBL495498]	[Target Class:Enzymes, Primary Target:Other Transferases, Primary Action:Inhibitor, Brief Description:Potent FBPase inhibitor; promotes HSC expansion, FDA-Approved active ingredients:NO]	MB 05032	https://pubchem.ncbi.nlm.nih.gov/compound/11289630
tocris_addon	TocrisSPA-4375	I20	NPSCDD0002553	O=C4C2=NC1=NON=C1N=C2C3=CC=CC=C34	568763	[CHEMBL3589013]	[Target Class:Enzymes, Primary Target:Ubiquitin E3 Ligases, Primary Action:Inhibitor, Brief Description:Selective inhibitor of E3 ubiquitin ligase, FDA-Approved active ingredients:NO]	SMER 3	https://pubchem.ncbi.nlm.nih.gov/compound/568763
tocris_addon	TocrisSPA-6626	I21	NPSCDD0002553	C#CCNC1=NC(C2=CC=C(N3C=CN=C3)C=C2)=CC=N1	137919866		[Target Class:Enzymes, Primary Target:Protein Kinase G, Primary Action:Inhibitor, Brief Description:Potent and selective PKG2 inhibitor, FDA-Approved active ingredients:NO]	AP C5	https://pubchem.ncbi.nlm.nih.gov/compound/137919866
tocris_addon	TocrisSPA-4388	I22	NPSCDD0002553	O=C1CC(C3=CC=NC(C#N)=C3)=NC2=C(C=C(Br)C=C2)N1	25210562		[Target Class:7-TM Receptors, Primary Target:Glutamate (Metabotropic) Group II Receptors, Primary Action:Modulator, Brief Description:Selective negative allosteric modulator of group II mGlu receptors, FDA-Approved active ingredients:NO]	MNI 137	https://pubchem.ncbi.nlm.nih.gov/compound/25210562
tocris_addon	TocrisSPA-5083	J03	NPSCDD0002553	O=C1C=C(C4=CC(F)=C(Cl)N=C4Cl)NC2=C(C3=CC=CC=C3)C(C(F)(F)F)=NN12			[Target Class:Ion Channels, Primary Target:Voltage-gated Potassium (KV) Channels, Primary Action:Activator, Brief Description:Kv7 channel opener, FDA-Approved active ingredients:NO]	QO 58
tocris_addon	TocrisSPA-5282	J05	NPSCDD0002553	COC1=C(CN([C@@H]2CC[C@@H](NC)CC2)C(C3=C(Cl)C4=C(C(F)=CC=C4F)S3)=O)C=C(C5=CC=NC=C5)C=C1			[Target Class:Cell Biology, Primary Target:Hedgehog Signaling, Primary Action:Activator, Brief Description:Hedgehog signaling activator; brain penetrant and orally bioavailable, FDA-Approved active ingredients:NO]	SAG 21k
tocris_addon	TocrisSPA-5344	J07	NPSCDD0002553	COC1=CC=C(N2CCN(C(C3=CC4=C(C(C=CC=C5)=C5S(C4)(=O)=O)S3)=O)CC2)C=C1	16193817	[CHEMBL1509398]	[Target Class:Enzymes, Primary Target:Other Hydrolases, Primary Action:Inhibitor, Brief Description:Selective and reversible lysophospholipase 2 (LYPLA2) inhibitor, FDA-Approved active ingredients:NO]	ML 349	https://pubchem.ncbi.nlm.nih.gov/compound/16193817
tocris_addon	TocrisSPA-6668	K03	NPSCDD0002553	CN(S(=O)(C1=CC(C(N2CCN(C3=C(C(C)=CC=C3)C)CC2)=O)=C(N4CCCC4)C=C1)=O)C	2440433	[CHEMBL1385076]	[Target Class:7-TM Receptors, Primary Target:GPR55, Primary Action:Agonist, Brief Description:Selective GPR55 agonist; also promotes NSC proliferation and differentiation, FDA-Approved active ingredients:NO]	ML 184	https://pubchem.ncbi.nlm.nih.gov/compound/2440433
tocris_addon	TocrisSPA-4444	K04	NPSCDD0002553	CCCC1=CC(C2=NC(C3=CC=C(C)C=C3)=CS2)=CC=N1.Br	2850562	[CHEMBL1455549]	[Target Class:Cell Biology, Primary Target:SREBP, Primary Action:Inhibitor, Brief Description:Cell permeable inhibitor of SREBP activation, FDA-Approved active ingredients:NO]	Fatostatin A	https://pubchem.ncbi.nlm.nih.gov/compound/2850562
tocris_addon	TocrisSPA-6675	K05	NPSCDD0002553	CCC1=CC=C(C=C1)NC(NC2=CNC3=CC=CC=C23)=O	7616033		[Target Class:Cell Biology, Primary Target:STING-Dependent Signaling, Primary Action:Antagonist, Brief Description:STING antagonist, FDA-Approved active ingredients:NO]	H 151	https://pubchem.ncbi.nlm.nih.gov/compound/7616033
tocris_addon	TocrisSPA-4447	K06	NPSCDD0002553	CN(CC(O)=O)CC[C@@H](OC2=CC=C(C(F)(F)F)C=C2)C1=CC=CC=C1	5311285	[CHEMBL360052]	[Target Class:Transporters, Primary Target:Glycine Transporters, Primary Action:Inhibitor, Brief Description:Potent and selective inhibitor of the glial glycine transporter GlyT1b; active in vivo, FDA-Approved active ingredients:NO]	Org 24598	https://pubchem.ncbi.nlm.nih.gov/compound/5311285
tocris_addon	TocrisSPA-6677	K07	NPSCDD0002553	OC(CN1C2=CC=CC=C2C(C3=C1C=CC=C3)=O)=O	38072	[CHEMBL1569545]	[Target Class:Cell Biology, Primary Target:STING-Dependent Signaling, Primary Action:Agonist, Brief Description:Murine-selective STING agonist, FDA-Approved active ingredients:NO]	CMA	https://pubchem.ncbi.nlm.nih.gov/compound/38072
tocris_addon	TocrisSPA-4457	K08	NPSCDD0002553	CC(C(C2=CC=C(Cl)C(Cl)=C2)(C)O1)=C(C#N)/C1=C(C#N)\C#N	12138435	[CHEMBL1914576]	[Target Class:7-TM Receptors, Primary Target:GPR35, Primary Action:Agonist, Brief Description:GPR35 agonist, FDA-Approved active ingredients:NO]	YE 120	https://pubchem.ncbi.nlm.nih.gov/compound/12138435
tocris_addon	TocrisSPA-6728	K09	NPSCDD0002553	NC1=C(C=CC(F)=C1)NC(/C=C/C2=CN(N=C2)C/C=C/C3=CC=CC=C3)=O	56650312	[CHEMBL4078477]	[Target Class:Enzymes, Primary Target:Class I HDACs, Primary Action:Inhibitor, Brief Description:Potent and selective HDAC3 inhibitor, FDA-Approved active ingredients:NO]	RGFP 966	https://pubchem.ncbi.nlm.nih.gov/compound/56650312
tocris_addon	TocrisSPA-4459	K10	NPSCDD0002553	C[C@H](NC2=CC(C(C4=CC=C(OCO5)C5=C4)=NO3)=C3C=N2)C1=CC=CC=C1	24971422	[CHEMBL522618]	[Target Class:Enzymes, Primary Target:Polo-like Kinase, Primary Action:Inhibitor, Brief Description:Potent and selective PLK2 inhibitor, FDA-Approved active ingredients:NO]	TC-S 7005	https://pubchem.ncbi.nlm.nih.gov/compound/24971422
tocris_addon	TocrisSPA-6742	K11	NPSCDD0002553	CC(NC1=NN=C(S(N)(=O)=O)S1)=O	1986	[CHEMBL20]	[Target Class:Enzymes, Primary Target:Carbonic Anhydrases, Primary Action:Inhibitor, Brief Description:Carbonic anhydrase inhibitor, FDA-Approved active ingredients:YES]	Acetazolamide	https://pubchem.ncbi.nlm.nih.gov/compound/1986
tocris_addon	TocrisSPA-4463	K12	NPSCDD0002553	CCOC(=O)C1CC2=CC=CC=C2CN1C(=O)C1=CC=C(SC)S1	53393127		[Target Class:Nuclear Receptors, Primary Target:Rev-Erb Receptors, Primary Action:Antagonist, Brief Description:Rev-Erbalpha antagonist, FDA-Approved active ingredients:NO]	SR 8278	https://pubchem.ncbi.nlm.nih.gov/compound/53393127
tocris_addon	TocrisSPA-6753	K13	NPSCDD0002553	ClC1=CC=C(C=C1)OCCCCCCN/C(NC#N)=N/C2=CC=NC=C2	148198	[CHEMBL17289]	[Target Class:Enzymes, Primary Target:NAMPT, Primary Action:Inhibitor, Brief Description:NAMPT inhibitor; active in vivo and cytotoxic, FDA-Approved active ingredients:NO]	CHS 828	https://pubchem.ncbi.nlm.nih.gov/compound/148198
tocris_addon	TocrisSPA-4465	K14	NPSCDD0002553	O=C(N[C@H](CO)C3=CC(Cl)=CC=C3)C1=CC(C2=NC(NC4=CC=C(F)C=C4Cl)=NC=C2C)=CN1	11634725	[CHEMBL583042]	[Target Class:Enzymes, Primary Target:ERK, Primary Action:Inhibitor, Brief Description:Potent and selective ERK2 inhibitor, FDA-Approved active ingredients:NO]	TCS ERK 11e	https://pubchem.ncbi.nlm.nih.gov/compound/11634725
tocris_addon	TocrisSPA-6770	K15	NPSCDD0002553	[H][C@]12CCCN1CCN(C(C3=CC(S(=O)(NC4=C(C=CC=C4)F)=O)=C(C=C3Cl)F)=O)C2	46851313	[CHEMBL3589557CHEMBL3590674]	[Target Class:Ion Channels, Primary Target:CaV3.x Channels (T-type), Primary Action:Blocker, Brief Description:CaV3.2 and CaV3.1 channel blocker; orally bioavailable, FDA-Approved active ingredients:NO]	ABT 639	https://pubchem.ncbi.nlm.nih.gov/compound/46851313
tocris_addon	TocrisSPA-4479	K16	NPSCDD0002553	CC(C1=CC=C(O)C(C=O)=C1O2)=CC2=O	12934390	[CHEMBL272357]	[Target Class:Enzymes, Primary Target:IRE1, Primary Action:Inhibitor, Brief Description:Inhibits IRE1alpha endoribonuclease activity, FDA-Approved active ingredients:NO]	4mu8C	https://pubchem.ncbi.nlm.nih.gov/compound/12934390
tocris_addon	TocrisSPA-6774	K17	NPSCDD0002553	COC1=C(C(NCCC2=CC=C(S(N)(=O)=O)C=C2)=O)C=C(C=C1)Cl	85542	[CHEMBL3188223]	[Target Class:Cell Biology, Primary Target:Inflammasomes, Primary Action:Inhibitor, Brief Description:NLRP3 inflammasome inhibitor, FDA-Approved active ingredients:NO]	16673-34-0 NLRP3i	https://pubchem.ncbi.nlm.nih.gov/compound/85542
tocris_addon	TocrisSPA-4494	K18	NPSCDD0002553	OC(C=C2)=CC=C2C[C@@H](C#N)C1=CC=C(O)C=C1	6604873	[CHEMBL198159]	[Target Class:Nuclear Receptors, Primary Target:Estrogen and Related Receptors, Primary Action:Agonist, Brief Description:Enantiomer of DPN (Cat. No. 1494), FDA-Approved active ingredients:NO]	(R)-DPN	https://pubchem.ncbi.nlm.nih.gov/compound/6604873
tocris_addon	TocrisSPA-6777	K19	NPSCDD0002553	CCC(NCC[C@@H]1CCC2=C1C3=C(C=C2)OCC3)=O	208902	[CHEMBL1218]	[Target Class:7-TM Receptors, Primary Target:Melatonin Receptors, Primary Action:Agonist, Brief Description:Very high affinity and selective melatonin receptor agonist, FDA-Approved active ingredients:YES]	TAK 375	https://pubchem.ncbi.nlm.nih.gov/compound/208902
tocris_addon	TocrisSPA-4517	K20	NPSCDD0002553	BrC1=CC=C(OCC(N23)=NOC3=O)C2=C1	4551	[CHEMBL507122]	[Target Class:Enzymes, Primary Target:Guanylyl Cyclases, Primary Action:Inhibitor, Brief Description:Potent soluble guanylyl cyclase (sGC) inhibitor, FDA-Approved active ingredients:NO]	NS 2028	https://pubchem.ncbi.nlm.nih.gov/compound/4551
tocris_addon	TocrisSPA-6899	K21	NPSCDD0002553	CCCCN(CC1=CC=CC=C1)C(=O)C1=CC=C(C=C1)[S](=O)(=O)NC1=CC=CC=C1	137796294		[Target Class:Enzymes, Primary Target:LIMK, Primary Action:Inhibitor, Brief Description:Potent and selective allosteric LIMK 1/2 inhibitor, FDA-Approved active ingredients:NO]	TH 257	https://pubchem.ncbi.nlm.nih.gov/compound/137796294
tocris_addon	TocrisSPA-4622	K22	NPSCDD0002553	[H][C@@]12CC3=C(NN=C3C(O)=O)[C@@]([H])1C2	49763030	[CHEMBL2057618]	[Target Class:7-TM Receptors, Primary Target:Hydroxycarboxylic Acid Receptors, Primary Action:Agonist, Brief Description:Potent and selective GPR109A (HCA2) agonist, FDA-Approved active ingredients:NO]	MK 1903	https://pubchem.ncbi.nlm.nih.gov/compound/49763030
tocris_addon	TocrisSPA-5153	L03	NPSCDD0002553	NC1=NC4=C(C=CC=C4)N1C3=NC2=C(OC)C=CC=C2C(NCC5=CC=CC=C5)=N3	49830258	[CHEMBL3746912]	[Target Class:Enzymes, Primary Target:p97 ATPase, Primary Action:Inhibitor, Brief Description:ATP-competitive inhibitor of p97 ATPase, FDA-Approved active ingredients:NO]	ML 240	https://pubchem.ncbi.nlm.nih.gov/compound/49830258
tocris_addon	TocrisSPA-5277	L05	NPSCDD0002553	O=C(N2CCCC(C(NC3=CC=C(Cl)C=C3)=O)C2)C1=CC=CC(C4=CC=CO4)=C1	71681561	[CHEMBL2398678]	[Target Class:Cell Biology, Primary Target:Other Transcription Factors, Primary Action:Other, Brief Description:Inhibits the MRTF/SRF gene transcription pathway; antifibrotic agent, FDA-Approved active ingredients:NO]	CCG 203971	https://pubchem.ncbi.nlm.nih.gov/compound/71681561
tocris_addon	TocrisSPA-5408	L07	NPSCDD0002553	O=C2N(CC3=CC=CC=C3)C([C@@H]([C@@H](C)C)N(CCCN)C(C4=CC=C(C)C=C4)=O)=NC1=CC(Cl)=CC=C12	6851740	[CHEMBL2347651CHEMBL228814]	[Target Class:Enzymes, Primary Target:Kinesin, Primary Action:Inhibitor, Brief Description:High affinity and selective allosteric KSP inhibitor, FDA-Approved active ingredients:NO]	Ispinesib	https://pubchem.ncbi.nlm.nih.gov/compound/6851740
tocris_addon	TocrisSPA-6819	M03	NPSCDD0002553	[H][C@]1([C@H](C2=CC(C(F)(F)F)=NC3=C(C(F)(F)F)C=CC=C23)O)CCCCN1.Cl	65329	[CHEMBL1606]	[Target Class:Cell Biology, Primary Target:Gap Channels, Primary Action:Blocker, Brief Description:Cx36 and Cx50 gap channel blocker; also antimalarial and antischistosomal, FDA-Approved active ingredients:YES]	Mefloquine hydrochloride	https://pubchem.ncbi.nlm.nih.gov/compound/65329
tocris_addon	TocrisSPA-4588	M04	NPSCDD0002553	OCCN(CCO)C2=NC1=C(N3CCCCCCC3)N=C(N(CCO)CCO)N=C1C(N4CCCCCCC4)=N2	16756415	[CHEMBL243304]	[Target Class:Transporters, Primary Target:Nucleoside Transporters, Primary Action:Inhibitor, Brief Description:Potent equilibrative nucleoside transporter (ENT) inhibitor, FDA-Approved active ingredients:NO]	8MDP	https://pubchem.ncbi.nlm.nih.gov/compound/16756415
tocris_addon	TocrisSPA-6821	M05	NPSCDD0002553	O=C(N(CC1=CC=C(Cl)C=C1)CC2=CC=CO2)C3=NC(S(=O)(CC)=O)=NC=C3Cl	2988718		[Target Class:Enzyme-Linked Receptors, Primary Target:Other RTKs, Primary Action:Inhibitor, Brief Description:Zap70 inhibitor; inhibits interaction with ITAMs, FDA-Approved active ingredients:NO]	ZAP 180013	https://pubchem.ncbi.nlm.nih.gov/compound/2988718
tocris_addon	TocrisSPA-4641	M06	NPSCDD0002553	CC2=NC1=CC=CC=C1N2S(C3=C(C)C=CC([N+]([O-])=O)=C3)(=O)=O	3269393		[Target Class:Cell Biology, Primary Target:Other Transcription Factors, Primary Action:Antagonist, Brief Description:Hepatocyte nuclear factor 4alpha (HNF4alpha) antagonist, FDA-Approved active ingredients:NO]	BI 6015	https://pubchem.ncbi.nlm.nih.gov/compound/3269393
tocris_addon	TocrisSPA-6830	M07	NPSCDD0002553	CC1=NC2=C(C3=CC=CC=C3N(C(C4=CC=C(C=C4)NC(C5=C(C6=CC=CC=C6)C=CC=C5)=O)=O)CC2)N1	151171	[CHEMBL1755]	[Target Class:7-TM Receptors, Primary Target:Vasopressin Receptors, Primary Action:Antagonist, Brief Description:Very high affinity vasopressin V1A and V2 antagonist; orally bioavailable, FDA-Approved active ingredients:YES]	Conivaptan hydrochloride	https://pubchem.ncbi.nlm.nih.gov/compound/151171
tocris_addon	TocrisSPA-4647	M08	NPSCDD0002553	COC1=CC=C(N4N=NN=C4)C=C1CN[C@@H]2[C@H]([C@]3=CC=CC=C3)NCCC2.Cl.Cl	127943	[CHEMBL555572]	[Target Class:7-TM Receptors, Primary Target:NK1 Receptors, Primary Action:Antagonist, Brief Description:Potent and selective NK1 antagonist, FDA-Approved active ingredients:NO]	GR 203040	https://pubchem.ncbi.nlm.nih.gov/compound/127943
tocris_addon	TocrisSPA-6889	M09	NPSCDD0002553	CC(OC(NC1CCN(CC1)CC2=C(C3=C(C(Cl)=C2)C=CC=N3)O)=O)C	91667465		[Target Class:Ion Channels, Primary Target:Inward Rectifier Potassium (Kir) Channels, Primary Action:Blocker, Brief Description:Kir 7.1 inhibitor; also inhibits Kir 6.2, FDA-Approved active ingredients:NO]	ML 418	https://pubchem.ncbi.nlm.nih.gov/compound/91667465
tocris_addon	TocrisSPA-4663	M10	NPSCDD0002553	CC(C1=CC(OC)=C(O)C=C1)=O	2214	[CHEMBL346919]	[Target Class:Enzymes, Primary Target:NADPH Oxidase, Primary Action:Inhibitor, Brief Description:NADPH-oxidase inhibitor, FDA-Approved active ingredients:NO]	Apocynin	https://pubchem.ncbi.nlm.nih.gov/compound/2214
tocris_addon	TocrisSPA-6893	M11	NPSCDD0002553	COC1=C(F)C(F)=C(C=C1)C1=C2N=C(C)C=C(N2N=C1C)C(F)(F)F	131954513	[CHEMBL4160748]	[Target Class:7-TM Receptors, Primary Target:Glutamate (Metabotropic) Group III Receptors, Primary Action:Modulator, Brief Description:Positive allosteric modulators of mGlu7 and mGlu8 receptors; also NK1 antagonist; brain penetrant, FDA-Approved active ingredients:NO]	VU 6005649	https://pubchem.ncbi.nlm.nih.gov/compound/131954513
tocris_addon	TocrisSPA-4686	M12	NPSCDD0002553	OC1=C(C(/C=C/C2=CC=C(O)C=C2)=O)C(OC)=CC(O)=C1C/C=C(C)/C	639665	[CHEMBL253896]	[Target Class:Enzymes, Primary Target:p97 ATPase, Primary Action:Inhibitor, Brief Description:p97 ATPase (VCP) inhibitor, FDA-Approved active ingredients:NO]	Xanthohumol	https://pubchem.ncbi.nlm.nih.gov/compound/639665
tocris_addon	TocrisSPA-6538	M13	NPSCDD0002553	OC(/C=C\C(O)=O)=O.CN1CC[C@@H](NC(NC2=CC=C(C#N)C=C2)=O)C[C@@H]1C3=NC4=CC=CC=C4N3	122640033	[CHEMBL4297534]	[Target Class:7-TM Receptors, Primary Target:Smoothened Receptors, Primary Action:Antagonist, Brief Description:Potent Smo antagonist, FDA-Approved active ingredients:YES]	PF 04449913 maleate	https://pubchem.ncbi.nlm.nih.gov/compound/122640033
tocris_addon	TocrisSPA-4694	M14	NPSCDD0002553	O=C1CN=C(C3=CC=CN3)C2=C(C=CC(Cl)=C2)N1	64983	[CHEMBL91609]	[Target Class:Cell Biology, Primary Target:Other Transcription Factors, Primary Action:Inhibitor, Brief Description:Core binding factor inhibitor; attenuates hematopoiesis, FDA-Approved active ingredients:NO]	Ro 5-3335	https://pubchem.ncbi.nlm.nih.gov/compound/64983
tocris_addon	TocrisSPA-6539	M15	NPSCDD0002553	CS(O)(=O)=O.COC1=CC(C2=CC3=CC=CC=C3N2)=N/C1=C/C4=C(C=C(N4)C)C			[Target Class:Cell Biology, Primary Target:Bcl-2 Family, Primary Action:Inhibitor, Brief Description:Inhibitor of Bcl-2 family members; antiapoptotic, FDA-Approved active ingredients:NO]	Obatoclax mesylate
tocris_addon	TocrisSPA-4732	M16	NPSCDD0002553	CC2=CC(N3CCCCC3)=NC1=CC=CC=C12	230710	[CHEMBL1459962]	[Target Class:Ion Channels, Primary Target:TRPC, Primary Action:Blocker, Brief Description:Selective TRPC4 blocker, FDA-Approved active ingredients:NO]	ML 204	https://pubchem.ncbi.nlm.nih.gov/compound/230710
tocris_addon	TocrisSPA-6541	M17	NPSCDD0002553	COC1=NC=CN=C1NS(=O)(C2=C(Cl)C(Cl)=CC=C2)=O	10308720	[CHEMBL4169247]	[Target Class:7-TM Receptors, Primary Target:Chemokine CC Receptors, Primary Action:Antagonist, Brief Description:Potent and selective CCR4 antagonist, FDA-Approved active ingredients:NO]	AZD 2098	https://pubchem.ncbi.nlm.nih.gov/compound/10308720
tocris_addon	TocrisSPA-4737	M18	NPSCDD0002553	O=C1C(C#N)=C[C@@]2(C)[C@](CC[C@]([C@@]4(C)[C@]([H])3[C@@]5([H])[C@@](CCC(C)(C)C5)([C@](N6C=NC=C6)=O)CC4)(C)C2=CC3=O)([H])C(C)1C	9958995	[CHEMBL1720855]	[Target Class:Cell Biology, Primary Target:Nrf2, Primary Action:Activator, Brief Description:Nrf2 signaling activator, FDA-Approved active ingredients:NO]	CDDO Im	https://pubchem.ncbi.nlm.nih.gov/compound/9958995
tocris_addon	TocrisSPA-6576	M19	NPSCDD0002553	ClC1=NC=C(C=C1)OC[C@H]2CCN2.Cl	72193963		[Target Class:Ion Channels, Primary Target:Nicotinic (Î±4Î²2) Receptors, Primary Action:Agonist, Brief Description:Selective alpha4beta2 nAChR agonist, FDA-Approved active ingredients:NO]	ABT 594 hydrochloride	https://pubchem.ncbi.nlm.nih.gov/compound/72193963
tocris_addon	TocrisSPA-4746	M20	NPSCDD0002553	CC2CC(C)(C)N(C(CN3C(C(C=CC=C4)=C4C3=O)=O)=O)C1=CC=CC=C12	2880983	[CHEMBL1527280]	[Target Class:Ion Channels, Primary Target:TRPML, Primary Action:Activator, Brief Description:Activator of TRPML channels, FDA-Approved active ingredients:NO]	ML SA1	https://pubchem.ncbi.nlm.nih.gov/compound/2880983
tocris_addon	TocrisSPA-6577	M21	NPSCDD0002553	CC(C)(C1=NC2=C3C=CNC(C3=C4C=C(C=CC4=C2N1)F)=O)C	5494425	[CHEMBL21156]	[Target Class:Enzymes, Primary Target:JAK Kinase, Primary Action:Inhibitor, Brief Description:Potent pan-JAK inhibitor; induces intermediate mesoderm; cell-permeable, FDA-Approved active ingredients:NO]	Pyridone 6	https://pubchem.ncbi.nlm.nih.gov/compound/5494425
tocris_addon	TocrisSPA-4854	M22	NPSCDD0002553	BrC1=CC(CCC2=C(F)C=CC=C2C3=NCCN3)=C(OC)C=C1.Cl	90488979		[Target Class:7-TM Receptors, Primary Target:Melanocortin (MC) Receptors, Primary Action:Antagonist, Brief Description:Melanocortin MC4 receptor antagonist; brain penetrant, FDA-Approved active ingredients:NO]	ML 00253764 hydrochloride	https://pubchem.ncbi.nlm.nih.gov/compound/90488979
tocris_addon	TocrisSPA-5149	N03	NPSCDD0002553	O=C2N4C(CCC4)OC1=CC3=C(OCCO3)C=C12	6451148	[CHEMBL599662]	[Target Class:Ion Channels, Primary Target:AMPA Receptors, Primary Action:Modulator, Brief Description:Positive allosteric modulator of AMPA receptors, FDA-Approved active ingredients:NO]	CX 614	https://pubchem.ncbi.nlm.nih.gov/compound/6451148
tocris_addon	TocrisSPA-5307	N05	NPSCDD0002553	O=C(NC(C2=CC=C(F)C=C2)C1=CC=C(F)C=C1)C3(CCCC3)NC([C@@H](NC(C(CC)(CC)NC(C(C)C)=O)=O)CCCNC(N)=N)=O.OC(C(F)(F)F)=O	71520620		[Target Class:Enzymes, Primary Target:WDR5, Primary Action:Other, Brief Description:Potent WDR5/MLL interaction inhibitor, FDA-Approved active ingredients:NO]	MM 102	https://pubchem.ncbi.nlm.nih.gov/compound/71520620
tocris_addon	TocrisSPA-5362	N07	NPSCDD0002553	CC(C)(C)C1=CC=C(OC[C@@H]2CN3C(O2)=NC(C(N)=O)=C3C)C=C1	124201847		[Target Class:7-TM Receptors, Primary Target:Glutamate (Metabotropic) Group II Receptors, Primary Action:Modulator, Brief Description:Selective positive allosteric modulator of mGlu2 receptors, FDA-Approved active ingredients:NO]	TASP 0433864	https://pubchem.ncbi.nlm.nih.gov/compound/124201847
tocris_addon	TocrisSPA-6578	O03	NPSCDD0002553	COC1=CC=C2NC(C(C(C3=NN=NN3CCC4=CC=CC=C4)N5CCN(C6CCCCC6)CC5)=CC2=C1)=O	3195790		[Target Class:Transporters, Primary Target:Glutamate (EAAT) Transporters, Primary Action:Modulator, Brief Description:Potent and selective positive allosteric modulator of EAAT2, FDA-Approved active ingredients:NO]	GT 949	https://pubchem.ncbi.nlm.nih.gov/compound/3195790
tocris_addon	TocrisSPA-4862	O04	NPSCDD0002553	FC(F)(F)C(C=C4)=CC=C4C1=CC=C(C(C3=CC=C(C5CCNCC5)C=C3)=CC(C(O)=O)=C2)C2=C1.Cl	121513852		[Target Class:7-TM Receptors, Primary Target:Purinergic (P2Y) Receptors, Primary Action:Antagonist, Brief Description:High affinity and selective P2Y14 antagonist, FDA-Approved active ingredients:NO]	PPTN hydrochloride	https://pubchem.ncbi.nlm.nih.gov/compound/121513852
tocris_addon	TocrisSPA-6641	O05	NPSCDD0002553	FC(F)OC(C=C1)=C(OCC2CC2)C=C1C(NC3=C(Cl)C=NC=C3Cl)=O	449193	[CHEMBL193240]	[Target Class:Enzymes, Primary Target:Phosphodiesterases, Primary Action:Inhibitor, Brief Description:Potent and selective PDE4 inhibitor, FDA-Approved active ingredients:YES]	Roflumilast	https://pubchem.ncbi.nlm.nih.gov/compound/449193
tocris_addon	TocrisSPA-4868	O06	NPSCDD0002553	CC1=C(S(NC2=CC=C(C(O)(C(F)(F)F)C(F)(F)F)C=C2)(=O)=O)SC(NC(C)=O)=N1	44241473	[CHEMBL3094388]	[Target Class:Nuclear Receptors, Primary Target:Retinoic Acid-related Orphan Receptors, Primary Action:Inverse Agonist, Brief Description:RORalpha/gamma inverse agonist, FDA-Approved active ingredients:NO]	SR 1001	https://pubchem.ncbi.nlm.nih.gov/compound/44241473
tocris_addon	TocrisSPA-6652	O07	NPSCDD0002553	CN(S(=O)(C1=CC(C(NC2=NC=C(S2)C)=O)=C(N3CCCC3)C=C1)=O)C	2519269	[CHEMBL1720448]	[Target Class:Enzymes, Primary Target:Other Transferases, Primary Action:Inhibitor, Brief Description:Oligosaccharyltransferase (OST) inhibitor; anti-flaviviral, FDA-Approved active ingredients:NO]	NGI 1	https://pubchem.ncbi.nlm.nih.gov/compound/2519269
tocris_addon	TocrisSPA-4872	O08	NPSCDD0002553	O=C(OC(C(F)(F)F)C(F)(F)F)N(CC5)CCC5C(C2=CC=C(OCO3)C3=C2)(O)C1=CC(OCO4)=C4C=C1	71656212	[CHEMBL3901007]	[Target Class:Enzymes, Primary Target:Monoacylglycerol Lipase, Primary Action:Inhibitor, Brief Description:Highly potent and selective MAGL inhibitor, FDA-Approved active ingredients:NO]	KML 29	https://pubchem.ncbi.nlm.nih.gov/compound/71656212
tocris_addon	TocrisSPA-6653	O09	NPSCDD0002553	CC1=CC=C(C(COC(C2=CC=CC(NC(C3=C([N+]([O-])=O)C=C([N+]([O-])=O)C=C3)=O)=C2)=O)=O)C=C1	1730746	[CHEMBL1542356]	[Target Class:Cell Biology, Primary Target:Hypoxia Inducible Factors (HIF), Primary Action:Inhibitor, Brief Description:HIF alpha-subunit inhibitor, FDA-Approved active ingredients:NO]	FM19G11	https://pubchem.ncbi.nlm.nih.gov/compound/1730746
tocris_addon	TocrisSPA-4899	O10	NPSCDD0002553	ClC1=C(OC)C(NC(C4=CC=CN=C4C)=O)=C2C(C(C=CN=C3)=C3N2)=C1.Cl.Cl	90488985		[Target Class:Enzymes, Primary Target:IÎºB Kinase, Primary Action:Inhibitor, Brief Description:Novel IKK2-selective inhibitor, FDA-Approved active ingredients:NO]	ML 120B dihydrochloride	https://pubchem.ncbi.nlm.nih.gov/compound/90488985
tocris_addon	TocrisSPA-6689	O11	NPSCDD0002553	NC1=CC=C(C=C1)OC2=CC=C(C(C(F)(F)F)(C(F)(F)F)C3=CC=C(C=C3)OC4=CC=C(C=C4)N)C=C2	94652	[CHEMBL4562388]	[Target Class:Ion Channels, Primary Target:Two-P Potassium Channels, Primary Action:Activator, Brief Description:K2P2.1 (TREK-1) and K2P10.1 (TREK-2) channel activator, FDA-Approved active ingredients:NO]	GI 530159	https://pubchem.ncbi.nlm.nih.gov/compound/94652
tocris_addon	TocrisSPA-4905	O12	NPSCDD0002553	CC(C)N1CCN(C2=NC=C(C3=CC(N(C(C)C)N=C4)=C4C(C(N(C)CC5=C(CCC)C=C(C)N(C)C5=O)=O)=C3)C=C2)CC1	91691116		[Target Class:Enzymes, Primary Target:EZH2, Primary Action:Control, Brief Description:Negative control of UNC 1999 (Cat. No. 4904), FDA-Approved active ingredients:NO]	UNC 2400	https://pubchem.ncbi.nlm.nih.gov/compound/91691116
tocris_addon	TocrisSPA-6692	O13	NPSCDD0002553	FC1=CC(C2=CC=CC=N2)=CC(C(NNS(=O)(C3=C(C=CC=C3)F)=O)=O)=C1	133080719	[CHEMBL4456585]	[Target Class:Enzymes, Primary Target:Histone Acetyltransferases, Primary Action:Inhibitor, Brief Description:High affinity KAT6A (MOZ) competitive inhibitor, FDA-Approved active ingredients:NO]	WM 1119	https://pubchem.ncbi.nlm.nih.gov/compound/133080719
tocris_addon	TocrisSPA-4962	O14	NPSCDD0002553	ClC(C=C(Cl)C=C2)=C2CCCCCC[C@@H](OC1=O)C[C@]1(O)CC(O)=O	10340264	[CHEMBL121446]	[Target Class:Enzymes, Primary Target:ATP Citrate Lyase, Primary Action:Inhibitor, Brief Description:ATP citrate lyase (ACLY) inhibitor, FDA-Approved active ingredients:NO]	SB 204990	https://pubchem.ncbi.nlm.nih.gov/compound/10340264
tocris_addon	TocrisSPA-6701	O15	NPSCDD0002553	CC1=CC(NC(NC2=C(C(F)(F)F)C=CC=C2)=N)=CC(C)=C1	71543346	[CHEMBL4277903]	[Target Class:Enzymes, Primary Target:Rho GTPases, Primary Action:Inhibitor, Brief Description:Rac1 inhibitor; blocks Rac1-P-Rex1 interaction, FDA-Approved active ingredients:NO]	1A-116	https://pubchem.ncbi.nlm.nih.gov/compound/71543346
tocris_addon	TocrisSPA-4968	O16	NPSCDD0002553	FC1=CC(C3=NC2=CC(OC)=C(OC)C=C2C(N[C@H]4[C@H]([C@](C)(O)C)CNC4)=N3)=C(O)C=C1.Cl.Cl	137025388		[Target Class:Enzymes, Primary Target:Checkpoint Kinases, Primary Action:Inhibitor, Brief Description:Potent Chk2 inhibitor, FDA-Approved active ingredients:NO]	CCT 241533 dihydrochloride	https://pubchem.ncbi.nlm.nih.gov/compound/137025388
tocris_addon	TocrisSPA-6754	O17	NPSCDD0002553	OC1=C(C=C(C2=CN=CC=C2C3=CC=C(N4CCOCC4)C=C3)C=C1F)F	118704762	[CHEMBL3604794]	[Target Class:Enzymes, Primary Target:RSK, Primary Action:Inhibitor, Brief Description:Potent pan-RSK inhibitor, FDA-Approved active ingredients:NO]	LJI308	https://pubchem.ncbi.nlm.nih.gov/compound/118704762
tocris_addon	TocrisSPA-4970	O18	NPSCDD0002553	CN1C(=O)N(C(=O)[C@]11CN(C[C@H]1C1=CC=C(C=C1)C#N)C1=NC=C(C=C1)C(O)=O)C1=CC(Cl)=CC(Cl)=C1	11699447	[CHEMBL1098726]	[Target Class:Enzyme-Linked Receptors, Primary Target:Integrins, Primary Action:Inhibitor, Brief Description:Potent inhibitor of the LFA-1/ICAM interaction, FDA-Approved active ingredients:NO]	BMS 688521	https://pubchem.ncbi.nlm.nih.gov/compound/11699447
tocris_addon	TocrisSPA-6755	O19	NPSCDD0002553	CCN(CCN(C(CN1C2=C(C(N=C1SCC3=CC=C(C=C3)F)=O)CCC2)=O)CC4=CC=C(C5=CC=C(C(F)(F)F)C=C5)C=C4)CC	9939609	[CHEMBL204021]	[Target Class:Enzymes, Primary Target:Phospholipases, Primary Action:Inhibitor, Brief Description:Potent lp-PLA2 inhibitor, FDA-Approved active ingredients:NO]	Darapladib	https://pubchem.ncbi.nlm.nih.gov/compound/9939609
tocris_addon	TocrisSPA-4982	O20	NPSCDD0002553	O=C(N1CCC[C@@H](O)C1)C(C(F)=C2)=CC=C2C#CC3=CC=C(OC)C=C3	60204017	[CHEMBL2385886]	[Target Class:7-TM Receptors, Primary Target:Glutamate (Metabotropic) Group II Receptors, Primary Action:Modulator, Brief Description:Selective negative allosteric modulator of mGlu3 receptors, FDA-Approved active ingredients:NO]	ML 337	https://pubchem.ncbi.nlm.nih.gov/compound/60204017
tocris_addon	TocrisSPA-6759	O21	NPSCDD0002553	CC1=CC(NC(CCC2=CC=CC=C2)=O)=C(C=C1)O	882909	[CHEMBL4581284]	[Target Class:Cell Biology, Primary Target:Other ER Stress/UPR, Primary Action:Other, Brief Description:ER proteostasis regulator, FDA-Approved active ingredients:NO]	AA 147	https://pubchem.ncbi.nlm.nih.gov/compound/882909
tocris_addon	TocrisSPA-4997	O22	NPSCDD0002553	O=C(C)/C=C1SC2=CC=C(O)C=C2N\1CC	69538603		[Target Class:Enzymes, Primary Target:DYRK, Primary Action:Inhibitor, Brief Description:DYRK1A/B inhibitor, FDA-Approved active ingredients:NO]	INDY	https://pubchem.ncbi.nlm.nih.gov/compound/69538603
tocris_addon	TocrisSPA-5148	P03	NPSCDD0002553	O=C(CC3=CC=C(C4=CC=NC(C)=C4)C=C3)NC1=CC=C(C2=CC=CN=C2)C=C1	57519544	[CHEMBL2139947]	[Target Class:Enzymes, Primary Target:PORCN, Primary Action:Inhibitor, Brief Description:Highly potent PORCN inhibitor, FDA-Approved active ingredients:NO]	Wnt-C59	https://pubchem.ncbi.nlm.nih.gov/compound/57519544
tocris_addon	TocrisSPA-5300	P05	NPSCDD0002553	CS(C(CC3)CCN3C1=CC(C(CC)(F)F)=C(C(N)=C(C(N)=O)S2)C2=N1)(=O)=O	23652660	[CHEMBL4522930]	[Target Class:Enzymes, Primary Target:IÎºB Kinase, Primary Action:Inhibitor, Brief Description:Selective IKKbeta inhibitor, FDA-Approved active ingredients:NO]	BI 605906	https://pubchem.ncbi.nlm.nih.gov/compound/23652660
tocris_screenplus	TocrisSP-189	A03	NPSCDD0001292	O=c1[nH]c2cc([N+](=O)[O-])c([N+](=O)[O-])cc2[nH]c1=O	3899541	[CHEMBL155265]	[Target Class:Ion Channels, Primary Target:AMPA Receptors, Primary Action:Antagonist, Brief Description:Selective non-NMDA iGluR antagonist, FDA-Approved active ingredients:NO, Research Area:Neuroscience]	DNQX	https://pubchem.ncbi.nlm.nih.gov/compound/3899541
tocris_screenplus	TocrisSP-223	A05	NPSCDD0001292	O=C(O)c1cc(O)c2ccccc2n1	3845	[CHEMBL299155]	[Target Class:Ion Channels, Primary Target:Non-selective Ionotropic Glutamate, Primary Action:Antagonist, Brief Description:Broad spectrum glutamatergic antagonist, FDA-Approved active ingredients:NO, Research Area:Neuroscience]	Kynurenic acid	https://pubchem.ncbi.nlm.nih.gov/compound/3845
tocris_screenplus	TocrisSP-237	A07	NPSCDD0001292	O=C(O)c1cc(O)c2ccc(Cl)cc2n1	1884	[CHEMBL311389]	[Target Class:Transporters, Primary Target:Glutamate (EAAT) Transporters, Primary Action:Inhibitor, Brief Description:Potent competitive inhibitor of L-glutamate uptake, FDA-Approved active ingredients:NO, Research Area:Neuroscience]	7-Chlorokynurenic acid	https://pubchem.ncbi.nlm.nih.gov/compound/1884
tocris_screenplus	TocrisSP-286	A09	NPSCDD0001292	O=C(O)c1cc(O)c2c(Cl)cc(Cl)cc2n1	1779	[CHEMBL50267]	[Target Class:Ion Channels, Primary Target:NMDA Receptors, Primary Action:Antagonist, Brief Description:Potent NMDA antagonist; acts at glycine site, FDA-Approved active ingredients:NO, Research Area:Neuroscience]	5,7-Dichlorokynurenic acid	https://pubchem.ncbi.nlm.nih.gov/compound/1779
tocris_screenplus	TocrisSP-347	A11	NPSCDD0001292	Cl.Cl.Oc1ccc2c3c1OC1c4[nH]c5c(c4CC4(O)C(C2)N(CC2CC2)CCC314)CC1(O)C2Cc3ccc(O)c4c3C1(CCN2CC1CC1)C5O4	44134576		[Target Class:7-TM Receptors, Primary Target:Îº Opioid Receptors, Primary Action:Antagonist, Brief Description:Selective kappa antagonist, FDA-Approved active ingredients:NO, Research Area:Neuroscience]	nor-Binaltorphimine dihydrochloride	https://pubchem.ncbi.nlm.nih.gov/compound/44134576
tocris_screenplus	TocrisSP-357	A13	NPSCDD0001292	CC(=O)NCCc1c[nH]c2ccccc12	70547	[CHEMBL33171]	[Target Class:Enzymes, Primary Target:Other Transferases, Primary Action:Substrate, Brief Description:Substrate for serotonin N-acetyl transferase, FDA-Approved active ingredients:NO, Research Area:Neuroscience]	N-Acetyltryptamine	https://pubchem.ncbi.nlm.nih.gov/compound/70547
tocris_screenplus	TocrisSP-373	A15	NPSCDD0001292	NS(=O)(=O)c1cccc2c1c([N+](=O)[O-])cc1[nH]c(=O)c(=O)[nH]c12	3272524	[CHEMBL222519]	[Target Class:Ion Channels, Primary Target:AMPA Receptors, Primary Action:Antagonist, Brief Description:Potent AMPA antagonist; more selective than CNQX (Cat. No. 0190), FDA-Approved active ingredients:NO, Research Area:Neuroscience]	NBQX	https://pubchem.ncbi.nlm.nih.gov/compound/3272524
tocris_screenplus	TocrisSP-378	A17	NPSCDD0001292	Cl.NCCCCCCCCCCNS(=O)(=O)c1cccc2c(Cl)cccc12	44119113	[CHEMBL1331148]	[Target Class:Cell Biology, Primary Target:Calcium Binding Proteins, Primary Action:Antagonist, Brief Description:Calmodulin antagonist, FDA-Approved active ingredients:NO, Research Area:Cancer]	A-7 hydrochloride	https://pubchem.ncbi.nlm.nih.gov/compound/44119113
tocris_screenplus	TocrisSP-415	A19	NPSCDD0001292	CCCCOc1cc(CC2CNC(=O)N2)ccc1OC	5087	[CHEMBL18701]	[Target Class:Enzymes, Primary Target:Phosphodiesterases, Primary Action:Inhibitor, Brief Description:PDE4 inhibitor, FDA-Approved active ingredients:NO, Research Area:Neuroscience]	Ro 20-1724	https://pubchem.ncbi.nlm.nih.gov/compound/5087
tocris_screenplus	TocrisSP-421	A21	NPSCDD0001292	Cl.Cl.Fc1ccc(C(OCCN2CCN(CCCc3ccccc3)CC2)c2ccc(F)cc2)cc1	104920	[CHEMBL543876,CHEMBL281594]	[Target Class:Transporters, Primary Target:Dopamine Transporters, Primary Action:Inhibitor, Brief Description:Selective DA uptake inhibitor; also sigma ligand, FDA-Approved active ingredients:NO, Research Area:Neuroscience]	GBR 12909 dihydrochloride	https://pubchem.ncbi.nlm.nih.gov/compound/104920
tocris_screenplus	TocrisSP-427	C03	NPSCDD0001292	CC(C)CC1C(=O)N2CCCC2C2(O)OC(NC(=O)C3C=C4c5cccc6[nH]c(Br)c(c56)CC4N(C)C3)(C(C)C)C(=O)N12.CS(=O)(=O)O	21868303		[Target Class:7-TM Receptors, Primary Target:Non-selective Dopamine, Primary Action:Agonist, Brief Description:D2-like agonist (D2>D3>D4), FDA-Approved active ingredients:YES, Research Area:Neuroscience]	Bromocriptine mesylate	https://pubchem.ncbi.nlm.nih.gov/compound/21868303
tocris_screenplus	TocrisSP-432	C05	NPSCDD0001292	Clc1cccc(Nc2nnc(-c3ccccc3)c3ccccc23)c1	1348	[CHEMBL332898]	[Target Class:Enzymes, Primary Target:Phosphodiesterase, Primary Action:Inhibitor, Brief Description:Specific inhibitor of cyclic GMP phosphodiesterase, selective for PDE5 (IC50 = 0.5 Î¼M)., FDA-Approved active ingredients:NA, Research Area:Neuroscience]	MY-5445	https://pubchem.ncbi.nlm.nih.gov/compound/1348
tocris_screenplus	TocrisSP-433	C07	NPSCDD0001292	O=S(=O)(NCCCCCCc1ccccc1)c1cccc2c(Cl)cccc12	124172	[CHEMBL1552551]	[Target Class:Enzymes, Primary Target:Protein Kinase C, Primary Action:Activator, Brief Description:Protein kinase C activator, FDA-Approved active ingredients:NO, Research Area:Cancer]	SC-9	https://pubchem.ncbi.nlm.nih.gov/compound/124172
tocris_screenplus	TocrisSP-443	C09	NPSCDD0001292	COc1cc2c(CCNC(C)=O)c[nH]c2cc1Cl	1858	[CHEMBL34730]	[Target Class:7-TM Receptors, Primary Target:Melatonin Receptors, Primary Action:Agonist, Brief Description:Melatonin agonist, FDA-Approved active ingredients:NO, Research Area:Endocrinology]	6-Chloromelatonin	https://pubchem.ncbi.nlm.nih.gov/compound/1858
tocris_screenplus	TocrisSP-448	C11	NPSCDD0001292	CCCCC(C=O)NC(=O)C(CC(C)C)NC(=O)OCc1ccccc1	2532	[CHEMBL3194728]	[Target Class:Cell Biology, Primary Target:Calcium-Sensitive Proteases, Primary Action:Inhibitor, Brief Description:Calpain and cathepsin L inhibitor, FDA-Approved active ingredients:NO, Research Area:Cancer]	Calpeptin	https://pubchem.ncbi.nlm.nih.gov/compound/2532
tocris_screenplus	TocrisSP-464	C13	NPSCDD0001292	Oc1cc2c(cc1O)CN(C(=S)NCCc1ccc(Cl)cc1)CCC2	2733484	[CHEMBL391997]	[Target Class:Ion Channels, Primary Target:TRPV, Primary Action:Antagonist, Brief Description:Vanilloid receptor antagonist; also activator of ENaCdelta, FDA-Approved active ingredients:NO, Research Area:Neuroscience]	Capsazepine	https://pubchem.ncbi.nlm.nih.gov/compound/2733484
tocris_screenplus	TocrisSP-474	C15	NPSCDD0001292	CC(C)C1(NC(=O)C2CC3c4cccc5[nH]cc(c45)CC3N(C)C2)OC2(O)C3CCCN3C(=O)C(Cc3ccccc3)N2C1=O.CS(=O)(=O)O	12899055	[CHEMBL1967279]	[Target Class:7-TM Receptors, Primary Target:Non-selective Adrenergic Î± Receptors, Primary Action:Agonist, Brief Description:alpha partial agonist, FDA-Approved active ingredients:NO, Research Area:Neuroscience]	Dihydroergocristine mesylate	https://pubchem.ncbi.nlm.nih.gov/compound/12899055
tocris_screenplus	TocrisSP-478	C17	NPSCDD0001292	NP(N)(=O)NC(=O)c1ccc(F)cc1	51173	[CHEMBL144620]	[Target Class:Enzymes, Primary Target:Other Hydrolases, Primary Action:Inhibitor, Brief Description:Urease inhibitor, FDA-Approved active ingredients:NO, Research Area:Neuroscience]	Flurofamide	https://pubchem.ncbi.nlm.nih.gov/compound/51173
tocris_screenplus	TocrisSP-496	C19	NPSCDD0001292	CN(C(=O)Cc1ccc(Cl)c(Cl)c1)C1CCCCC1N1CCCC1.Cl	19872097	[CHEMBL290543]	[Target Class:7-TM Receptors, Primary Target:Îº Opioid Receptors, Primary Action:Agonist, Brief Description:Selective kappa agonist; more active enantiomer of (+/-)-U-50488 (Cat. No. 0495), FDA-Approved active ingredients:NO, Research Area:Neuroscience]	(-)-U-50488 hydrochloride	https://pubchem.ncbi.nlm.nih.gov/compound/19872097
tocris_screenplus	TocrisSP-512	C21	NPSCDD0001292	CN(C)CCCCSC(=N)N.Cl.Cl	11957708	[CHEMBL1398213,CHEMBL1230270]	[Target Class:Enzymes, Primary Target:Other Transferases, Primary Action:Inhibitor, Brief Description:Histamine N-methyltransferase inhibitor, FDA-Approved active ingredients:NO, Research Area:Neuroscience]	SKF 91488 dihydrochloride	https://pubchem.ncbi.nlm.nih.gov/compound/11957708
tocris_screenplus	TocrisSP-515	E03	NPSCDD0001292	CC(CCc1ccc(O)cc1)NCCc1ccc(O)c(O)c1.Cl	65324	[CHEMBL1200418,CHEMBL926]	[Target Class:7-TM Receptors, Primary Target:Non-selective Adrenergic Î² Receptors, Primary Action:Agonist, Brief Description:alpha1, beta1 and beta2 agonist, FDA-Approved active ingredients:YES, Research Area:Cardiovascular]	Dobutamine hydrochloride	https://pubchem.ncbi.nlm.nih.gov/compound/65324
tocris_screenplus	TocrisSP-522	E05	NPSCDD0001292	Cl.Cl.Fc1ccc(C(c2ccc(F)cc2)N2CCN(CC=Cc3ccccc3)CC2)cc1	35353	[CHEMBL3195822]	[Target Class:Ion Channels, Primary Target:Na+/Ca2+ channel, Primary Action:Blocker, Brief Description:Dual Na+/Ca2+ channel blocker; a cerebral and peripheral vasodilator. Neuroprotective., FDA-Approved active ingredients:NA, Research Area:Neuroscience]	Flunarizine dihydrochloride	https://pubchem.ncbi.nlm.nih.gov/compound/35353
tocris_screenplus	TocrisSP-523	E07	NPSCDD0001292	O=C(O)C(=O)O.O=C(c1ccc(F)cc1)C1CCN(CCCCc2ccccc2)CC1	24745966	[CHEMBL1788135,CHEMBL19259]	[Target Class:7-TM Receptors, Primary Target:5-HT2A Receptors, Primary Action:Antagonist, Brief Description:Selective 5-HT2A antagonist, FDA-Approved active ingredients:NO, Research Area:Neuroscience]	4F 4PP oxalate	https://pubchem.ncbi.nlm.nih.gov/compound/24745966
tocris_screenplus	TocrisSP-543	E09	NPSCDD0001292	O=S(=O)(c1cccc2cnccc12)N1CCNCC1	3545	[CHEMBL75773]	[Target Class:Enzymes, Primary Target:Broad Spectrum Protein Kinase Inhibitors, Primary Action:Inhibitor, Brief Description:Inhibits PKG, PKA and PKC, FDA-Approved active ingredients:NO, Research Area:Cancer]	C-1	https://pubchem.ncbi.nlm.nih.gov/compound/3545
tocris_screenplus	TocrisSP-554	E11	NPSCDD0001292	CNC(=O)c1cc2c(cn1)[nH]c1ccccc12	4375	[CHEMBL429711,CHEMBL1256141]	[Target Class:Ion Channels, Primary Target:GABAA Receptors, Primary Action:Benzodiazepine, Brief Description:Benzodiazepine inverse agonist, FDA-Approved active ingredients:NO, Research Area:Neuroscience]	FG 7142	https://pubchem.ncbi.nlm.nih.gov/compound/4375
tocris_screenplus	TocrisSP-556	E13	NPSCDD0001292	O=C(O)C=CC(=O)O.c1ccc(N2CCN(CCCOc3ccc4c(c3)OCO4)CC2)cc1	67217325	[CHEMBL1401324]	[Target Class:7-TM Receptors, Primary Target:5-HT1A Receptors, Primary Action:Agonist, Brief Description:Selective 5-HT1A agonist, FDA-Approved active ingredients:NO, Research Area:Neuroscience]	BP 554 maleate	https://pubchem.ncbi.nlm.nih.gov/compound/67217325
tocris_screenplus	TocrisSP-557	E15	NPSCDD0001292	CC(N)Cc1c[nH]c2ccc(O)cc12.O=C(O)C=CC(=O)O	44134824		[Target Class:7-TM Receptors, Primary Target:5-HT2B receptor, Primary Action:Agonist, Brief Description:5-HT2B receptor selective agonist with pKi values of 8.4, 6.1 and 7.3 at 5-HT2B, 5-HT2A and 5-HT2C receptors respectively., FDA-Approved active ingredients:NA, Research Area:Cardiovascular]	?-Methyl-5-hydroxytryptamine maleate	https://pubchem.ncbi.nlm.nih.gov/compound/44134824
tocris_screenplus	TocrisSP-571	E17	NPSCDD0001292	COC(=O)C1=C(C)NC(C)=C(C(=O)OCCSc2ccccc2)C1C	4698	[CHEMBL1395565]	[Target Class:7-TM Receptors, Primary Target:Platelet-Activating Factor (PAF) Receptors, Primary Action:Antagonist, Brief Description:PAF receptor antagonist, FDA-Approved active ingredients:NO, Research Area:Immunology]	PCA 4248	https://pubchem.ncbi.nlm.nih.gov/compound/4698
tocris_screenplus	TocrisSP-582	E19	NPSCDD0001292	CSc1ccc2c(c1)C(N1CCN(C)CC1)Cc1ccccc1S2.O=C(O)C=CC(=O)O	323077	[CHEMBL93240]	[Target Class:7-TM Receptors, Primary Target:5-HT receptor, Primary Action:Antagonist, Brief Description:5-HT2 antagonist (pKi = 8.7 - 9.2) ; also active as 5-HT1 antagonist (pKi values are 7.1 - 8.5). Also displays affinity for rodent 5-HT5B, 5-HT5A, 5-HT7 and 5-HT6 receptors (pKi values are 6.6, 7.0, 8.4 - 9.0 and 8.7 - 9.4, respectively)., FDA-Approved active ingredients:NA, Research Area:Neur…	Methiothepin maleate	https://pubchem.ncbi.nlm.nih.gov/compound/323077
tocris_screenplus	TocrisSP-589	E21	NPSCDD0001292	Cl.O=C(OCCN1CCOCC1)C1(c2ccccc2)CCCCC1	11314197	[CHEMBL1449159,CHEMBL305881]	[Target Class:Other Pharmacology, Primary Target:Ïƒ1 Receptors, Primary Action:Agonist, Brief Description:Highly selective sigma1 agonist, FDA-Approved active ingredients:NO, Research Area:Neuroscience]	PRE-084 hydrochloride	https://pubchem.ncbi.nlm.nih.gov/compound/11314197
tocris_screenplus	TocrisSP-590	G03	NPSCDD0001292	CN1CC(CNC(=O)OCc2ccccc2)CC2c3cccc4c3c(cn4C)CC21	4090		[Target Class:7-TM Receptors, Primary Target:Non-selective 5-HT2, Primary Action:Antagonist, Brief Description:5-HT2 antagonist. Also 5-HT1 antagonist and 5-HT1D ligand. Has moderate affinity for 5-HT6 and high affinity for 5-HT7, FDA-Approved active ingredients:NO, Research Area:Neuroscience]	Metergoline	https://pubchem.ncbi.nlm.nih.gov/compound/4090
tocris_screenplus	TocrisSP-593	G05	NPSCDD0001292	O=C(O)c1cc([N+](=O)[O-])ccc1NCCCc1ccccc1	4549	[CHEMBL1256759]	[Target Class:Ion Channels, Primary Target:Calcium-activated Chloride Channels, Primary Action:Blocker, Brief Description:Inhibits calcium-sensitive chloride currents, FDA-Approved active ingredients:NO, Research Area:Cardiovascular]	NPPB	https://pubchem.ncbi.nlm.nih.gov/compound/4549
tocris_screenplus	TocrisSP-597	G07	NPSCDD0001292	COc1ccccc1N1CCN(CC(O)COc2cccc3ccccc23)CC1.Cl	6603044	[CHEMBL1257069,CHEMBL142635]	[Target Class:7-TM Receptors, Primary Target:Adrenergic Î±1 Receptors, Primary Action:Antagonist, Brief Description:alpha1 antagonist, FDA-Approved active ingredients:NO, Research Area:Cardiovascular]	Naftopidil hydrochloride	https://pubchem.ncbi.nlm.nih.gov/compound/6603044
tocris_screenplus	TocrisSP-601	G09	NPSCDD0001292	CCOC(=O)C1=C(C)NC(C)=C(C(=O)OC)C1c1cccc([N+](=O)[O-])c1	4507	[CHEMBL3195219]	[Target Class:Ion Channels, Primary Target:CaV1.x Channels (L-type), Primary Action:Blocker, Brief Description:CaV1.x blocker, FDA-Approved active ingredients:NO, Research Area:Cancer]	Nitrendipine	https://pubchem.ncbi.nlm.nih.gov/compound/4507
tocris_screenplus	TocrisSP-602	G11	NPSCDD0001292	O=[N+]([O-])c1cccc2cn[nH]c12	1893	[CHEMBL247378]	[Target Class:Enzymes, Primary Target:Non-selective NOS, Primary Action:Inhibitor, Brief Description:Non-selective NOS inhibitor, FDA-Approved active ingredients:NO, Research Area:Neuroscience]	7-Nitroindazole	https://pubchem.ncbi.nlm.nih.gov/compound/1893
tocris_screenplus	TocrisSP-610	G13	NPSCDD0001292	C=C1C(=O)OC2C1CCC(C)=CCCC1(C)OC21	4692	[CHEMBL2142363]	[Target Class:7-TM Receptors, Primary Target:5-HT-Related, Primary Action:Other, Brief Description:5-HT release inhibitor, FDA-Approved active ingredients:NO, Research Area:Neuroscience]	Parthenolide	https://pubchem.ncbi.nlm.nih.gov/compound/4692
tocris_screenplus	TocrisSP-620	G15	NPSCDD0001292	O=C(O)C=CC(=O)O.c1ccc(CCCCN2CCC(c3ccccc3)CC2)cc1	44134889	[CHEMBL325238]	[Target Class:Other Pharmacology, Primary Target:Sigma-Related, Primary Action:Ligand, Brief Description:Specific sigma ligand, NMDA antagonist, FDA-Approved active ingredients:NO, Research Area:Neuroscience]	4-PPBP maleate	https://pubchem.ncbi.nlm.nih.gov/compound/44134889
tocris_screenplus	TocrisSP-623	G17	NPSCDD0001292	COc1cc2nc(N3CCN(C(=O)c4ccco4)CC3)nc(N)c2cc1OC.Cl	68546	[CHEMBL1558,CHEMBL2]	[Target Class:7-TM Receptors, Primary Target:Adrenergic Î±1 Receptors, Primary Action:Antagonist, Brief Description:alpha1 and alpha2B antagonist; also MT3 antagonist, FDA-Approved active ingredients:YES, Research Area:Endocrinology]	Prazosin hydrochloride	https://pubchem.ncbi.nlm.nih.gov/compound/68546
tocris_screenplus	TocrisSP-640	G19	NPSCDD0001292	CN1C2CCC1CC(OC(=O)c1cc(Cl)cc(Cl)c1)C2	1683	[CHEMBL376379]	[Target Class:Ion Channels, Primary Target:5-HT3 Receptors, Primary Action:Antagonist, Brief Description:5-HT3 antagonist, FDA-Approved active ingredients:NO, Research Area:Neuroscience]	MDL 72222	https://pubchem.ncbi.nlm.nih.gov/compound/1683
tocris_screenplus	TocrisSP-644	G21	NPSCDD0001292	S=C(NC1CCCCC1)N1CCC(c2c[nH]cn2)CC1	3035905	[CHEMBL260374]	[Target Class:7-TM Receptors, Primary Target:Histamine H3 Receptors, Primary Action:Antagonist, Brief Description:H3 antagonist; also H4 inverse agonist, FDA-Approved active ingredients:NO, Research Area:Neuroscience]	Thioperamide	https://pubchem.ncbi.nlm.nih.gov/compound/3035905
tocris_screenplus	TocrisSP-653	I03	NPSCDD0001292	Cl.OC1CCCCC1N1CCC(c2ccccc2)CC1	212231	[CHEMBL1256846,CHEMBL20943]	[Target Class:Transporters, Primary Target:Acetylcholine Transporters, Primary Action:Inhibitor, Brief Description:Inhibits ACh transport, FDA-Approved active ingredients:NO, Research Area:Neuroscience]	(ï¿½ï¿½)-Vesamicol hydrochloride	https://pubchem.ncbi.nlm.nih.gov/compound/212231
tocris_screenplus	TocrisSP-658	I05	NPSCDD0001292	CCCCCCN(CCCCCC)C(=O)Cc1c(-c2ccc(F)cc2)[nH]c2ccccc12	132496	[CHEMBL63154]	[Target Class:Other Pharmacology, Primary Target:Translocator Protein, Primary Action:Other, Brief Description:Potent, specific ligand for mitochondrial DBI receptor, FDA-Approved active ingredients:NO, Research Area:Neuroscience]	FGIN-1-27	https://pubchem.ncbi.nlm.nih.gov/compound/132496
tocris_screenplus	TocrisSP-659	I07	NPSCDD0001292	CCCCCCN(CCCCCC)C(=O)Cc1c(-c2ccc(Cl)cc2)[nH]c2ccc(Cl)cc12	3995234	[CHEMBL98572]	[Target Class:Other Pharmacology, Primary Target:Translocator Protein, Primary Action:Other, Brief Description:Potent, specific ligand for mitochondrial DBI receptor, FDA-Approved active ingredients:NO, Research Area:Neuroscience]	FGIN-1-43	https://pubchem.ncbi.nlm.nih.gov/compound/3995234
tocris_screenplus	TocrisSP-665	I09	NPSCDD0001292	COC(=O)C(N)CCCNC(=N)N[N+](=O)[O-].Cl	16219752	[CHEMBL1354492,CHEMBL398651]	[Target Class:Enzymes, Primary Target:Non-selective NOS, Primary Action:Inhibitor, Brief Description:Non-selective NOS inhibitor, FDA-Approved active ingredients:NO, Research Area:Neuroscience]	L-NAME hydrochloride	https://pubchem.ncbi.nlm.nih.gov/compound/16219752
tocris_screenplus	TocrisSP-670	I11	NPSCDD0001292	CCC(C)N(C)C(=O)c1cc2ccccc2c(-c2ccccc2Cl)n1	1345	[CHEMBL15313,CHEMBL481537]	[Target Class:Other Pharmacology, Primary Target:Translocator Protein, Primary Action:Ligand, Brief Description:Antagonist at peripheral benzodiazepine receptors, FDA-Approved active ingredients:NO, Research Area:Neuroscience]	PK 11195	https://pubchem.ncbi.nlm.nih.gov/compound/1345
tocris_screenplus	TocrisSP-671	I13	NPSCDD0001292	CC(C)Oc1ccc2c(=O)c3cc(C(=O)O)ccc3oc2c1	119461	[CHEMBL1317823]	[Target Class:7-TM Receptors, Primary Target:Prostanoid Receptors, Primary Action:Antagonist, Brief Description:EP1 and EP2 receptor antagonist, FDA-Approved active ingredients:NO, Research Area:Endocrinology]	AH 6809	https://pubchem.ncbi.nlm.nih.gov/compound/119461
tocris_screenplus	TocrisSP-680	I15	NPSCDD0001292	COc1ccc2[nH]c(-c3ccccc3)c(CCNC(C)=O)c2c1	4018512	[CHEMBL15060]	[Target Class:7-TM Receptors, Primary Target:Melatonin Receptors, Primary Action:Agonist, Brief Description:Potent melatonin agonist, FDA-Approved active ingredients:NO, Research Area:Endocrinology]	2-Phenylmelatonin	https://pubchem.ncbi.nlm.nih.gov/compound/4018512
tocris_screenplus	TocrisSP-685	I17	NPSCDD0001292	COc1ccc(C2Sc3ccccc3N(CCN(C)C)C(=O)C2OC(C)=O)cc1.Cl	214464	[CHEMBL1417783,CHEMBL603584]	[Target Class:Ion Channels, Primary Target:CaV1.x Channels (L-type), Primary Action:Blocker, Brief Description:CaV1.x blocker, FDA-Approved active ingredients:YES, Research Area:Neuroscience]	Diltiazem hydrochloride	https://pubchem.ncbi.nlm.nih.gov/compound/214464
tocris_screenplus	TocrisSP-694	I19	NPSCDD0001292	CCC1C(=O)OCC1Cc1cncn1C.Cl	120104	[CHEMBL4073182]	[Target Class:7-TM Receptors, Primary Target:Non-selective Muscarinics, Primary Action:Agonist, Brief Description:Muscarinic agonist, FDA-Approved active ingredients:YES, Research Area:Neuroscience]	Pilocarpine hydrochloride	https://pubchem.ncbi.nlm.nih.gov/compound/120104
tocris_screenplus	TocrisSP-701	I21	NPSCDD0001292	O=C(CCCN1CCC2(CC1)C(=O)N(Cc1cccc(F)c1)CN2c1ccccc1)c1ccc(F)cc1.O=C(O)C=CC(=O)O	71296970	[CHEMBL137648]	[Target Class:7-TM Receptors, Primary Target:Non-selective Dopamine, Primary Action:Ligand, Brief Description:D2-like receptor ligand, FDA-Approved active ingredients:NO, Research Area:Neuroscience]	3'-Fluorobenzylspiperone maleate	https://pubchem.ncbi.nlm.nih.gov/compound/71296970
tocris_screenplus	TocrisSP-1483	K03	NPSCDD0001292	COC(=O)N1CCN(C(=O)Cc2ccc(Cl)c(Cl)c2)C(CN2CCCC2)C1.O=C(O)C=CC(=O)O	183817	[CHEMBL603370]	[Target Class:7-TM Receptors, Primary Target:Îº Opioid Receptors, Primary Action:Agonist, Brief Description:Subtype-selective kappa agonist, FDA-Approved active ingredients:NO]	GR 89696 fumarate	https://pubchem.ncbi.nlm.nih.gov/compound/183817
tocris_screenplus	TocrisSP-703	K05	NPSCDD0001292	Cl.Clc1cccc(SC2CCNCC2)n1	6917943	[CHEMBL1316374]	[Target Class:7-TM Receptors, Primary Target:5-HT1B Receptors, Primary Action:Agonist, Brief Description:Highly potent 5-HT1B agonist; also 5-HT3 antagonist, FDA-Approved active ingredients:NO, Research Area:Neuroscience]	Anpirtoline hydrochloride	https://pubchem.ncbi.nlm.nih.gov/compound/6917943
tocris_screenplus	TocrisSP-706	K07	NPSCDD0001292	Br.CCCN(CCC)C1CCc2ccc(O)cc2C1	11957566	[CHEMBL1255966,CHEMBL285755]	[Target Class:7-TM Receptors, Primary Target:D3 Receptors, Primary Action:Agonist, Brief Description:Dopamine agonist (D3 greater than or equal to D2 < > D4), FDA-Approved active ingredients:NO, Research Area:Neuroscience]	7-Hydroxy-DPAT hydrobromide	https://pubchem.ncbi.nlm.nih.gov/compound/11957566
tocris_screenplus	TocrisSP-713	K09	NPSCDD0001292	NS(=O)(=O)c1cc2c(cc1Cl)NC(C1CC3C=CC1C3)NS2(=O)=O	2910	[CHEMBL61593]	[Target Class:Ion Channels, Primary Target:AMPA Receptors, Primary Action:Modulator, Brief Description:Positive allosteric modulator of AMPA receptors; inhibits AMPA desensitization, FDA-Approved active ingredients:YES, Research Area:Neuroscience]	Cyclothiazide	https://pubchem.ncbi.nlm.nih.gov/compound/2910
tocris_screenplus	TocrisSP-723	K11	NPSCDD0001292	CS(=O)(=O)O.c1cc2c(cc1C1CCCCC1)c1c3n2CCNC3CCC1	54792409	[CHEMBL4303571]	[Target Class:Enzymes, Primary Target:Monoamine Oxidases, Primary Action:Inhibitor, Brief Description:MAO-A inhibitor, FDA-Approved active ingredients:NO, Research Area:Neuroscience]	Tetrindole mesylate	https://pubchem.ncbi.nlm.nih.gov/compound/54792409
tocris_screenplus	TocrisSP-735	K13	NPSCDD0001292	O=[N+]([O-])c1cccc2c(Br)n[nH]c12	1649	[CHEMBL479014]	[Target Class:Enzymes, Primary Target:nNOS, Primary Action:Inhibitor, Brief Description:Selective nNOS inhibitor, FDA-Approved active ingredients:NO, Research Area:Neuroscience]	3-Bromo-7-nitroindazole	https://pubchem.ncbi.nlm.nih.gov/compound/1649
tocris_screenplus	TocrisSP-740	K15	NPSCDD0001292	Cl.Oc1ccc2c3c1OC1c4[nH]c5ccccc5c4CC4(O)C(C2)N(CC2CC2)CCC314	16219715		[Target Class:7-TM Receptors, Primary Target:delta opioid receptor, Primary Action:Antagonist, Brief Description:Highly selective non-peptide Î´ opioid antagonist, showing 223- and 346-fold greater activity at Î´ than at Î¼ and Îº opioid receptors., FDA-Approved active ingredients:NA, Research Area:Neuroscience]	Naltrindole hydrochloride	https://pubchem.ncbi.nlm.nih.gov/compound/16219715
tocris_screenplus	TocrisSP-742	K17	NPSCDD0001292	O=C(Nc1ccccc1)NC1CC(C(=O)O)Nc2cc(Cl)cc(Cl)c21	4267713	[CHEMBL512824]	[Target Class:Ion Channels, Primary Target:NMDA Receptors, Primary Action:Antagonist, Brief Description:Highly potent NMDA antagonist, FDA-Approved active ingredients:NO, Research Area:Neuroscience]	L-689,560	https://pubchem.ncbi.nlm.nih.gov/compound/4267713
tocris_screenplus	TocrisSP-759	K19	NPSCDD0001292	OC1CN2CCC(O)C2C(O)C1O	2592		[Target Class:Enzymes, Primary Target:Glycosylases, Primary Action:Inhibitor, Brief Description:Glucosidases alpha and beta inhibitor, FDA-Approved active ingredients:NO, Research Area:Cancer]	Castanospermine	https://pubchem.ncbi.nlm.nih.gov/compound/2592
tocris_screenplus	TocrisSP-764	K21	NPSCDD0001292	C=CCN1CC(C)N(C(c2ccc(C(=O)N(CC)CC)cc2)c2cccc(OC)c2)CC1C	3522273		[Target Class:7-TM Receptors, Primary Target:Î´ Opioid Receptors, Primary Action:Agonist, Brief Description:Highly selective non-peptide delta agonist, FDA-Approved active ingredients:NO, Research Area:Neuroscience]	SNC 80	https://pubchem.ncbi.nlm.nih.gov/compound/3522273
tocris_screenplus	TocrisSP-767	M03	NPSCDD0001292	CNCCCCOc1ccccc1Cc1ccccc1.Cl	6917789	[CHEMBL543763,CHEMBL1192517]	[Target Class:Enzymes, Primary Target:Monoamine Oxidases, Primary Action:Inhibitor, Brief Description:Non-selective MAO inhibitor, FDA-Approved active ingredients:NO, Research Area:Neuroscience]	Bifemelane hydrochloride	https://pubchem.ncbi.nlm.nih.gov/compound/6917789
tocris_screenplus	TocrisSP-778	M05	NPSCDD0001292	CN(C(=O)Cc1ccc(Cl)c(Cl)c1)C(CN1CCCC1)c1ccccc1.Cl	18411409	[CHEMBL320882]	[Target Class:7-TM Receptors, Primary Target:Îº Opioid Receptors, Primary Action:Agonist, Brief Description:Potent kappa agonist, FDA-Approved active ingredients:NO, Research Area:Neuroscience]	ICI 199,441 hydrochloride	https://pubchem.ncbi.nlm.nih.gov/compound/18411409
tocris_screenplus	TocrisSP-807	M07	NPSCDD0001292	Cl.Oc1noc2c1CCNC2	5702253	[CHEMBL1255746,CHEMBL312443]	[Target Class:Ion Channels, Primary Target:GABAA Receptors, Primary Action:Agonist, Brief Description:GABAA agonist, FDA-Approved active ingredients:NO, Research Area:Neuroscience]	THIP hydrochloride	https://pubchem.ncbi.nlm.nih.gov/compound/5702253
tocris_screenplus	TocrisSP-826	M09	NPSCDD0001292	CNC(=NC#N)NCCSCc1csc(N=C(N)N)n1	50287	[CHEMBL269646]	[Target Class:7-TM Receptors, Primary Target:Histamine H2 Receptors, Primary Action:Antagonist, Brief Description:Potent and selective H2 antagonist, FDA-Approved active ingredients:NO, Research Area:Neuroscience]	Tiotidine	https://pubchem.ncbi.nlm.nih.gov/compound/50287
tocris_screenplus	TocrisSP-837	M11	NPSCDD0001292	O=C(O)CCC=CCC1COC(c2ccccc2Cl)OC1c1ccccc1O	4330476		[Target Class:7-TM Receptors, Primary Target:Thromboxane receptor, Primary Action:Antagonist, Brief Description:Potent thromboxane A2 receptor (TP receptor) antagonist. Competitively inhibits contractile responses to U 46619 (Cat. No. 1932)., FDA-Approved active ingredients:NA, Research Area:Endocrinology]	ICI 192,605	https://pubchem.ncbi.nlm.nih.gov/compound/4330476
tocris_screenplus	TocrisSP-843	M13	NPSCDD0001292	O=C(O)C=CC(=O)O.O=C(O)C=CC(=O)O.O=C(O)C=CC(=O)O.O=C1CCCN1CC#CCN1CCCC1.O=C1CCCN1CC#CCN1CCCC1	87076		[Target Class:7-TM Receptors, Primary Target:Non-selective Muscarinics, Primary Action:Agonist, Brief Description:Muscarinic agonist, FDA-Approved active ingredients:NO, Research Area:Neuroscience]	Oxotremorine sesquifumarate	https://pubchem.ncbi.nlm.nih.gov/compound/87076
tocris_screenplus	TocrisSP-864	M15	NPSCDD0001292	COc1ccc(CNC(=O)C=Cc2ccc3[nH]cc(CCN(C)C)c3c2)cc1	173615		[Target Class:7-TM Receptors, Primary Target:5-HT1D Receptors, Primary Action:Agonist, Brief Description:5-HT1D agonist, FDA-Approved active ingredients:NO, Research Area:Neuroscience]	GR 46611	https://pubchem.ncbi.nlm.nih.gov/compound/173615
tocris_screenplus	TocrisSP-867	M17	NPSCDD0001292	COc1ccc(C(=O)N2CCCC2=O)cc1	2196	[CHEMBL36994]	[Target Class:Ion Channels, Primary Target:AMPA Receptors, Primary Action:Inhibitor, Brief Description:Inhibits desensitization; AMPA > kainate, FDA-Approved active ingredients:NO, Research Area:Neuroscience]	Aniracetam	https://pubchem.ncbi.nlm.nih.gov/compound/2196
tocris_screenplus	TocrisSP-868	M19	NPSCDD0001292	CC(=O)NC(Cc1c[nH]c2ccccc12)C(=O)OCc1cc(C(F)(F)F)cc(C(F)(F)F)c1	3563638		[Target Class:7-TM Receptors, Primary Target:NK1 Receptors, Primary Action:Antagonist, Brief Description:Potent and selective NK1 antagonist, FDA-Approved active ingredients:NO, Research Area:Endocrinology]	L-732,138	https://pubchem.ncbi.nlm.nih.gov/compound/3563638
tocris_screenplus	TocrisSP-870	M21	NPSCDD0001292	OC(c1ccccc1)C1CCN(CCc2ccccc2)CC1	71781	[CHEMBL18972]	[Target Class:7-TM Receptors, Primary Target:5-HT2A Receptors, Primary Action:Antagonist, Brief Description:5-HT2A antagonist, FDA-Approved active ingredients:NO, Research Area:Neuroscience]	MDL 11,939	https://pubchem.ncbi.nlm.nih.gov/compound/71781
tocris_screenplus	TocrisSP-876	O03	NPSCDD0001292	CN(CCc1ccc(Cl)c(Cl)c1)CC(O)COc1ccc(NS(C)(=O)=O)cc1.Cl	45073415	[CHEMBL43527]	[Target Class:Ion Channels, Primary Target:Kv channel, Primary Action:Blocker, Brief Description:A specific blocker of the time dependent delayed rectifier potassium current, devoid of any Î²-adrenoceptor blocking activity. Exhibits proarrhythmic and prohypertensive activity in vivo., FDA-Approved active ingredients:NA, Research Area:Neuroscience]	AM 92016 hydrochloride	https://pubchem.ncbi.nlm.nih.gov/compound/45073415
tocris_screenplus	TocrisSP-877	O05	NPSCDD0001292	CC(=O)NCCc1c(Cc2ccccc2)[nH]c2ccccc12	122162	[CHEMBL286615]	[Target Class:7-TM Receptors, Primary Target:MT1/MT2 receptor, Primary Action:Antagonist, Brief Description:Luzindole is a melatonin antagonist., FDA-Approved active ingredients:NA, Research Area:Neuroscience]	Luzindole	https://pubchem.ncbi.nlm.nih.gov/compound/122162
tocris_screenplus	TocrisSP-880	O07	NPSCDD0001292	O=c1onc2cnc3ccccc3n12	1456	[CHEMBL598952]	[Target Class:Cell Biology, Primary Target:Other Nitric Oxide, Primary Action:Inhibitor, Brief Description:Selective inhibitor of NO-sensitive guanylyl cyclase, FDA-Approved active ingredients:NO, Research Area:Neuroscience]	ODQ	https://pubchem.ncbi.nlm.nih.gov/compound/1456
tocris_screenplus	TocrisSP-888	O09	NPSCDD0001292	Cl.c1ccc(C2CC2)c(OCC2=NCCN2)c1	11957512	[CHEMBL1255646,CHEMBL13852]	[Target Class:7-TM Receptors, Primary Target:Adrenergic Î±1 Receptors, Primary Action:Agonist, Brief Description:Selective alpha1 agonist, FDA-Approved active ingredients:NO, Research Area:Cardiovascular]	Cirazoline hydrochloride	https://pubchem.ncbi.nlm.nih.gov/compound/11957512
tocris_screenplus	TocrisSP-891	O11	NPSCDD0001292	COC(=O)C1C(O)CCC2CN3CCc4c([nH]c5ccccc45)C3CC21.Cl	12304060	[CHEMBL1979348,CHEMBL1531132]	[Target Class:7-TM Receptors, Primary Target:Adrenergic Î±2 Receptors, Primary Action:Antagonist, Brief Description:alpha2 antagonist, FDA-Approved active ingredients:NO, Research Area:Cardiovascular]	Rauwolscine hydrochloride	https://pubchem.ncbi.nlm.nih.gov/compound/12304060
tocris_screenplus	TocrisSP-892	O13	NPSCDD0001292	CS(=O)(=O)O.Oc1ccc2c3c1OC1c4oc5ccccc5c4CC4(O)C(C2)N(CC2CC2)CCC314	71296991		[Target Class:7-TM Receptors, Primary Target:Î´ Opioid Receptors, Primary Action:Antagonist, Brief Description:Standard delta2 selective antagonist, FDA-Approved active ingredients:NO, Research Area:Neuroscience]	Naltriben mesylate	https://pubchem.ncbi.nlm.nih.gov/compound/71296991
tocris_screenplus	TocrisSP-894	O15	NPSCDD0001292	CCN1CCCC1CNC(=O)c1cc(S(N)(=O)=O)ccc1OC	5355	[CHEMBL26]	[Target Class:7-TM Receptors, Primary Target:Non-selective Dopamine, Primary Action:Antagonist, Brief Description:Standard selective D2-like antagonist, FDA-Approved active ingredients:NO, Research Area:Neuroscience]	(RS)-(ï¿½ï¿½)-Sulpiride	https://pubchem.ncbi.nlm.nih.gov/compound/5355
tocris_screenplus	TocrisSP-895	O17	NPSCDD0001292	CCN1CCCC1CNC(=O)c1cc(S(N)(=O)=O)ccc1OC	5355	[CHEMBL26]	[Target Class:7-TM Receptors, Primary Target:Non-selective Dopamine, Primary Action:Antagonist, Brief Description:Standard selective D2-like antagonist, FDA-Approved active ingredients:NO, Research Area:Neuroscience]	(S)-(-)-Sulpiride	https://pubchem.ncbi.nlm.nih.gov/compound/5355
tocris_screenplus	TocrisSP-899	O19	NPSCDD0001292	O=C(O)C=CC(=O)O.O=C1C(=Cc2ccccc2)CC2(O)C3Cc4ccc(O)c5c4C2(CCN3CC2CC2)C1O5	49849508	[CHEMBL504548]	[Target Class:7-TM Receptors, Primary Target:Î´ Opioid Receptors, Primary Action:Antagonist, Brief Description:Standard delta1 selective antagonist, FDA-Approved active ingredients:NO, Research Area:Neuroscience]	BNTX maleate	https://pubchem.ncbi.nlm.nih.gov/compound/49849508
tocris_screenplus	TocrisSP-905	O21	NPSCDD0001292	COc1ccc(C2CNC(=O)C2)cc1OC1CCCC1	5092	[CHEMBL63]	[Target Class:Enzymes, Primary Target:Phosphodiesterases, Primary Action:Inhibitor, Brief Description:PDE4 inhibitor, FDA-Approved active ingredients:NO, Research Area:Neuroscience]	Rolipram	https://pubchem.ncbi.nlm.nih.gov/compound/5092
tocris_screenplus	TocrisSP-907	A04	NPSCDD0001292	O=c1[nH]c2cc(Cl)ccc2c(O)c1-c1cccc(Oc2ccccc2)c1	54682505	[CHEMBL31741]	[Target Class:Ion Channels, Primary Target:NMDA Receptors, Primary Action:Antagonist, Brief Description:NMDA antagonist; acts at glycine site, FDA-Approved active ingredients:NO, Research Area:Neuroscience]	L-701,324	https://pubchem.ncbi.nlm.nih.gov/compound/54682505
tocris_screenplus	TocrisSP-915	A06	NPSCDD0001292	CN(C(=O)CCCOc1ccc2[nH]c(=O)ccc2c1)C1CCCCC1	2753	[CHEMBL34431]	[Target Class:Enzymes, Primary Target:Phosphodiesterases, Primary Action:Inhibitor, Brief Description:PDE3 inhibitor, FDA-Approved active ingredients:NO, Research Area:Neuroscience]	Cilostamide	https://pubchem.ncbi.nlm.nih.gov/compound/2753
tocris_screenplus	TocrisSP-924	A08	NPSCDD0001292	CC12NC(Cc3ccccc31)c1ccccc12.O=C(O)C=CC(=O)O	53580		[Target Class:Ion Channels, Primary Target:NMDA Receptors, Primary Action:Antagonist, Brief Description:Non-competitive NMDA antagonist; acts at ion channel site, FDA-Approved active ingredients:NO, Research Area:Neuroscience]	(+)-MK 801 maleate	https://pubchem.ncbi.nlm.nih.gov/compound/53580
tocris_screenplus	TocrisSP-926	A10	NPSCDD0001292	COC(=O)C=CC(=O)NC1CCC2(O)C3Cc4ccc(O)c5c4C2(CCN3CC2CC2)C1O5.Cl	44134726		[Target Class:7-TM Receptors, Primary Target:mu opioid receptor, Primary Action:Antagonist, Brief Description:Î²-Funaltrexamine hydrochloride is a selective Î¼ opioid receptor antagonist., FDA-Approved active ingredients:NA, Research Area:Neuroscience]	?-Funaltrexamine hydrochloride	https://pubchem.ncbi.nlm.nih.gov/compound/44134726
tocris_screenplus	TocrisSP-934	A12	NPSCDD0001292	CCCCCCCCC=CCCCCCCCC(=O)NCc1ccc(O)c(OC)c1	42760		[Target Class:Ion Channels, Primary Target:TRPV, Primary Action:Agonist, Brief Description:Potent vanilloid receptor agonist, FDA-Approved active ingredients:NO, Research Area:Neuroscience]	Olvanil	https://pubchem.ncbi.nlm.nih.gov/compound/42760
tocris_screenplus	TocrisSP-947	A14	NPSCDD0001292	CCCOc1ccccc1-c1nc2nn[nH]c2c(=O)[nH]1	135399235	[CHEMBL28079]	[Target Class:7-TM Receptors, Primary Target:GPR35, Primary Action:Agonist, Brief Description:GPR35 agonist, FDA-Approved active ingredients:NO, Research Area:Neuroscience]	Zaprinast	https://pubchem.ncbi.nlm.nih.gov/compound/135399235
tocris_screenplus	TocrisSP-950	A16	NPSCDD0001292	O=C(NCCNCC(O)COc1ccc(O)cc1)N1CCOCC1.O=C(NCCNCC(O)COc1ccc(O)cc1)N1CCOCC1.O=C(O)C=CC(=O)O	155773	[CHEMBL75753]	[Target Class:7-TM Receptors, Primary Target:Adrenergic Î²1 Receptors, Primary Action:Agonist, Brief Description:Selective beta1 partial agonist, FDA-Approved active ingredients:NO, Research Area:Cardiovascular]	Xamoterol hemifumarate	https://pubchem.ncbi.nlm.nih.gov/compound/155773
tocris_screenplus	TocrisSP-956	A18	NPSCDD0001292	Br.Br.CN(C)CCN(C)CCc1ccc(Cl)c(Cl)c1	45073418	[CHEMBL143360]	[Target Class:Other Pharmacology, Primary Target:Ïƒ1 Receptors, Primary Action:Antagonist, Brief Description:sigma1 selective antagonist, FDA-Approved active ingredients:NO, Research Area:Neuroscience]	BD 1047 dihydrobromide	https://pubchem.ncbi.nlm.nih.gov/compound/45073418
tocris_screenplus	TocrisSP-985	A20	NPSCDD0001292	CC(C)(Cc1c[nH]c2ccc(Cl)cc12)NCCOc1ccccc1OCC1CC1.Cl	9824953	[CHEMBL88272]	[Target Class:7-TM Receptors, Primary Target:Adrenergic Î±1 Receptors, Primary Action:Antagonist, Brief Description:alpha1A antagonist, FDA-Approved active ingredients:NO, Research Area:Cardiovascular]	RS 17053 hydrochloride	https://pubchem.ncbi.nlm.nih.gov/compound/9824953
tocris_screenplus	TocrisSP-999	A22	NPSCDD0001292	CCC(=C(c1ccccc1)c1ccc(OCCN(C)C)cc1)c1ccccc1.O=C(O)CC(O)(CC(=O)O)C(=O)O	23672		[Target Class:Nuclear Receptors, Primary Target:Estrogen and Related Receptors, Primary Action:Modulator, Brief Description:Estrogen receptor partial agonist/antagonist, FDA-Approved active ingredients:YES, Research Area:Cancer]	Tamoxifen citrate	https://pubchem.ncbi.nlm.nih.gov/compound/23672
tocris_screenplus	TocrisSP-1000	C04	NPSCDD0001292	CCN(c1ccccc1)c1cc(NC)[n+](C)c(C)n1.[Cl-]	9796088	[CHEMBL2052019,CHEMBL1314022]	[Target Class:Ion Channels, Primary Target:HCN Channels, Primary Action:Blocker, Brief Description:Inhibits pacemaker (If) current, FDA-Approved active ingredients:NO]	ZD 7288	https://pubchem.ncbi.nlm.nih.gov/compound/9796088
tocris_screenplus	TocrisSP-1018	C06	NPSCDD0001292	CC(C)Oc1cccc(-n2c(CCc3c[nH]c4ccc(Br)cc34)nc3ccccc3c2=O)c1	4355450	[CHEMBL37312]	[Target Class:7-TM Receptors, Primary Target:CCK2 Receptors, Primary Action:Antagonist, Brief Description:Potent CCK2 antagonist, FDA-Approved active ingredients:NO]	LY 225910	https://pubchem.ncbi.nlm.nih.gov/compound/4355450
tocris_screenplus	TocrisSP-1027	C08	NPSCDD0001292	O=C(Nc1ccccc1)C12CC1C(=NO)c1ccccc1O2	3579925		[Target Class:7-TM Receptors, Primary Target:Glutamate (Metabotropic) Group I Receptors, Primary Action:Antagonist, Brief Description:Potent group I mGlu antagonist, FDA-Approved active ingredients:NO]	PHCCC	https://pubchem.ncbi.nlm.nih.gov/compound/3579925
tocris_screenplus	TocrisSP-1028	C10	NPSCDD0001292	CCOC(=O)C12CC1C(=NO)c1ccccc1O2	5126051		[Target Class:7-TM Receptors, Primary Target:Glutamate (Metabotropic) Group I Receptors, Primary Action:Antagonist, Brief Description:Selective non-competitive mGlu1 antagonist, FDA-Approved active ingredients:NO]	CPCCOEt	https://pubchem.ncbi.nlm.nih.gov/compound/5126051
tocris_screenplus	TocrisSP-1029	C12	NPSCDD0001292	CCN1CC2(COC(=O)c3ccccc3N3C(=O)CC(C)C3=O)CCC(OC)C34C5CC6C(OC)CC(O)(C5C6OC)C(O)(C(OC)C23)C14.O=C(O)CC(O)(CC(=O)O)C(=O)O	23514480		[Target Class:Ion Channels, Primary Target:Nicotinic (Î±7) Receptors, Primary Action:Antagonist, Brief Description:Selective alpha7 neuronal nAChR antagonist, FDA-Approved active ingredients:NO]	Methyllycaconitine citrate	https://pubchem.ncbi.nlm.nih.gov/compound/23514480
tocris_screenplus	TocrisSP-1034	C14	NPSCDD0001292	CCC(=O)NC1Cc2ccccc2C(c2ccccc2)C1	3976006	[CHEMBL285718]	[Target Class:7-TM Receptors, Primary Target:Melatonin Receptors, Primary Action:Antagonist, Brief Description:MT2 antagonist, FDA-Approved active ingredients:NO]	4-P-PDOT	https://pubchem.ncbi.nlm.nih.gov/compound/3976006
tocris_screenplus	TocrisSP-1035	C16	NPSCDD0001292	CCC(=O)NC1CCc2cccc(OC)c2C1	5170952	[CHEMBL99377]	[Target Class:7-TM Receptors, Primary Target:Melatonin Receptors, Primary Action:Agonist, Brief Description:Melatonin agonist, FDA-Approved active ingredients:NO]	8-M-PDOT	https://pubchem.ncbi.nlm.nih.gov/compound/5170952
tocris_screenplus	TocrisSP-1036	C18	NPSCDD0001292	Nc1nc(NCCc2ccc(O)cc2)nc2nc(-c3ccco3)nn12	176407	[CHEMBL113142]	[Target Class:7-TM Receptors, Primary Target:Adenosine A2A Receptors, Primary Action:Antagonist, Brief Description:Potent and highly selective A2A antagonist, FDA-Approved active ingredients:NO]	ZM 241385	https://pubchem.ncbi.nlm.nih.gov/compound/176407
tocris_screenplus	TocrisSP-1046	C20	NPSCDD0001292	COc1cc(-c2ccc(=O)[nH]n2)ccc1OC(F)F	5723	[CHEMBL313842]	[Target Class:Enzymes, Primary Target:Phosphodiesterases, Primary Action:Inhibitor, Brief Description:PDE3/4 inhibitor, FDA-Approved active ingredients:NO]	Zardaverine	https://pubchem.ncbi.nlm.nih.gov/compound/5723
tocris_screenplus	TocrisSP-1050	C22	NPSCDD0001292	COc1cc(OC)c(C(=O)CCCCN2CCC3(CC2)NC(=O)NC3=O)cc1NS(=O)(=O)c1ccc(C(F)(F)F)cc1.Cl	18931299	[CHEMBL88402]	[Target Class:7-TM Receptors, Primary Target:5-HT2C Receptors, Primary Action:Antagonist, Brief Description:Selective 5-HT2C antagonist, FDA-Approved active ingredients:NO]	RS 102221 hydrochloride	https://pubchem.ncbi.nlm.nih.gov/compound/18931299
tocris_screenplus	TocrisSP-1057	E04	NPSCDD0001292	CCCC[P+](CCCC)(CCCC)Cc1ccc(NC(=O)C(Cc2ccc3ccccc3c2)NC(=NC2CCCCC2)NC2CCCCC2)cc1.Cl.[Cl-]	5311115		[Target Class:7-TM Receptors, Primary Target:Bradykinin Receptors, Primary Action:Antagonist, Brief Description:Bradykinin B2 antagonist, FDA-Approved active ingredients:NO]	WIN 64338 hydrochloride	https://pubchem.ncbi.nlm.nih.gov/compound/5311115
tocris_screenplus	TocrisSP-2592	E06	NPSCDD0001292	Br.COc1cc(Br)c(OC)c2c1C(CN)C2	71433791	[CHEMBL212197]	[Target Class:7-TM Receptors, Primary Target:5-HT2A Receptors, Primary Action:Agonist, Brief Description:High affinity and potent 5-HT2A agonist, FDA-Approved active ingredients:NO]	TCB-2	https://pubchem.ncbi.nlm.nih.gov/compound/71433791
tocris_screenplus	TocrisSP-1061	E08	NPSCDD0001292	CCCN1CCCC2Cc3n[nH]cc3CC21.Cl	10220708	[CHEMBL192481]	[Target Class:7-TM Receptors, Primary Target:Non-selective Dopamine, Primary Action:Agonist, Brief Description:Selective D2-like agonist, FDA-Approved active ingredients:NO]	(-)-Quinpirole hydrochloride	https://pubchem.ncbi.nlm.nih.gov/compound/10220708
tocris_screenplus	TocrisSP-1081	E10	NPSCDD0001292	Cl.O=C(O)C1CCCN(CCC=C(c2ccccc2)c2ccccc2)C1	6917797	[CHEMBL543557,CHEMBL38686]	[Target Class:Transporters, Primary Target:GABA Transporters, Primary Action:Inhibitor, Brief Description:Potent GAT-1 inhibitor; brain penetrant, FDA-Approved active ingredients:NO]	SKF 89976A hydrochloride	https://pubchem.ncbi.nlm.nih.gov/compound/6917797
tocris_screenplus	TocrisSP-1088	E12	NPSCDD0001292	CC(NCC(O)CP(=O)(O)CC1CCCCC1)c1ccc(Cl)c(Cl)c1.Cl	21805344		[Target Class:7-TM Receptors, Primary Target:GABAB Receptors, Primary Action:Antagonist, Brief Description:Potent and selective GABAB antagonist, FDA-Approved active ingredients:NO]	CGP 54626 hydrochloride	https://pubchem.ncbi.nlm.nih.gov/compound/21805344
tocris_screenplus	TocrisSP-1098	E14	NPSCDD0001292	COc1ccc(C=CC(=O)Nc2ccccc2C(=O)O)cc1OC	5527	[CHEMBL3184283]	[Target Class:Other Pharmacology, Primary Target:Miscellaneous Compounds, Primary Action:Other, Brief Description:Antiallergic; inhibits inflammatory mediator release from mast cells, FDA-Approved active ingredients:NO]	Tranilast	https://pubchem.ncbi.nlm.nih.gov/compound/5527
tocris_screenplus	TocrisSP-1102	E16	NPSCDD0001292	CCC(NC(C)C)C(O)c1ccc(O)c2[nH]c(=O)ccc12.Cl	656601	[CHEMBL1322218,CHEMBL160519]	[Target Class:7-TM Receptors, Primary Target:Adrenergic Î²2 Receptors, Primary Action:Agonist, Brief Description:Potent beta2 agonist, FDA-Approved active ingredients:NO]	Procaterol hydrochloride	https://pubchem.ncbi.nlm.nih.gov/compound/656601
tocris_screenplus	TocrisSP-1105	E18	NPSCDD0001292	CCN(CC)CC1CCCCN1CC(=O)N1c2ccccc2C(=O)Nc2cccnc21	107867	[CHEMBL17045]	[Target Class:7-TM Receptors, Primary Target:M2 Receptors, Primary Action:Antagonist, Brief Description:Selective M2 antagonist, FDA-Approved active ingredients:NO]	AF-DX 116	https://pubchem.ncbi.nlm.nih.gov/compound/107867
tocris_screenplus	TocrisSP-1114	E20	NPSCDD0001292	O=C1CSC(c2ccccc2Cl)c2cc(Cl)ccc2N1	2688	[CHEMBL1495071]	[Target Class:Transporters, Primary Target:Na+/Ca2+ Exchanger, Primary Action:Inhibitor, Brief Description:Antagonist of mitochondrial Na+/Ca2+ exchange, FDA-Approved active ingredients:NO]	CGP 37157	https://pubchem.ncbi.nlm.nih.gov/compound/2688
tocris_screenplus	TocrisSP-1123	E22	NPSCDD0001292	COC(=O)C1=C(C)NC(C)=C(C(=O)OCCCN2CCC(c3ccccc3)(c3ccccc3)CC2)C1c1cccc([N+](=O)[O-])c1.Cl	357904	[CHEMBL1965632,CHEMBL1275655]	[Target Class:7-TM Receptors, Primary Target:Adrenergic Î±1 Receptors, Primary Action:Antagonist, Brief Description:alpha1 antagonist, L-type Ca2+ channel blocker, FDA-Approved active ingredients:NO]	(S)-(+)-Niguldipine hydrochloride	https://pubchem.ncbi.nlm.nih.gov/compound/357904
tocris_screenplus	TocrisSP-1131	G04	NPSCDD0001292	CCC1(c2ncc[nH]2)Cc2ccccc2O1	4302964	[CHEMBL4303281]	[Target Class:Other Pharmacology, Primary Target:I3 Receptors, Primary Action:Antagonist, Brief Description:Antagonist of pancreatic imidazoline receptor, FDA-Approved active ingredients:NO]	KU14R	https://pubchem.ncbi.nlm.nih.gov/compound/4302964
tocris_screenplus	TocrisSP-1141	G06	NPSCDD0001292	CCCC(=O)Nc1ncnc2c1ncn2C1OC2COP(=O)([O-])OC2C1OC(=O)CCC.[Na+]	16760396	[CHEMBL1371908]	[Target Class:Cell Biology, Primary Target:cAMP, Primary Action:Other, Brief Description:Cell-permeable cAMP analog, FDA-Approved active ingredients:NO]	Dibutyryl-cAMP, sodium salt	https://pubchem.ncbi.nlm.nih.gov/compound/16760396
tocris_screenplus	TocrisSP-1148	G08	NPSCDD0001292	CNC(=Nc1ccc(C2=NNC(=O)CC2C)cc1)NC#N	72124	[CHEMBL1256712]	[Target Class:Enzymes, Primary Target:Phosphodiesterases, Primary Action:Inhibitor, Brief Description:PDE3 inhibitor, FDA-Approved active ingredients:NO]	Siguazodan	https://pubchem.ncbi.nlm.nih.gov/compound/72124
tocris_screenplus	TocrisSP-1206	G10	NPSCDD0001292	CC(=O)NNC(=O)N1Cc2ccccc2Oc2ccc(Cl)cc21	4336830	[CHEMBL112816]	[Target Class:7-TM Receptors, Primary Target:Prostanoid Receptors, Primary Action:Antagonist, Brief Description:Selective EP1 receptor antagonist, FDA-Approved active ingredients:NO]	SC 19220	https://pubchem.ncbi.nlm.nih.gov/compound/4336830
tocris_screenplus	TocrisSP-1210	G12	NPSCDD0001292	CC(C)CC(NC(=O)N1CCCCCC1)C(=O)NC(Cc1cn(C)c2ccccc12)C(=O)NC(Cc1ccccn1)C(=O)O	4353886		[Target Class:7-TM Receptors, Primary Target:ETA Receptors, Primary Action:Antagonist, Brief Description:Highly potent, selective ETA antagonist, FDA-Approved active ingredients:NO]	FR 139317	https://pubchem.ncbi.nlm.nih.gov/compound/4353886
tocris_screenplus	TocrisSP-1212	G14	NPSCDD0001292	Cc1cccc(C#Cc2ccccc2)n1.Cl	9794588	[CHEMBL1255868,CHEMBL66654]	[Target Class:7-TM Receptors, Primary Target:Glutamate (Metabotropic) Group I Receptors, Primary Action:Antagonist, Brief Description:Potent mGlu5 antagonist; also positive allosteric modulator of mGlu4 receptors, FDA-Approved active ingredients:NO]	MPEP hydrochloride	https://pubchem.ncbi.nlm.nih.gov/compound/9794588
tocris_screenplus	TocrisSP-1217	G16	NPSCDD0001292	O=C(Cc1ccccc1)Nc1nc2ccc(Cl)cc2c2nc(-c3ccco3)nn12	393595	[CHEMBL88147]	[Target Class:7-TM Receptors, Primary Target:Adenosine A3 Receptors, Primary Action:Antagonist, Brief Description:Highly potent and selective hA3 antagonist, FDA-Approved active ingredients:NO]	MRS 1220	https://pubchem.ncbi.nlm.nih.gov/compound/393595
tocris_screenplus	TocrisSP-1218	G18	NPSCDD0001292	CCCCC(=O)NCCc1c(Cc2ccccc2)[nH]c2ccccc12	3467177	[CHEMBL1327247]	[Target Class:7-TM Receptors, Primary Target:Melatonin Receptors, Primary Action:Antagonist, Brief Description:MT2 receptor antagonist, FDA-Approved active ingredients:NO]	DH 97	https://pubchem.ncbi.nlm.nih.gov/compound/3467177
tocris_screenplus	TocrisSP-1219	G20	NPSCDD0001292	CC1Nc2ccc(Cl)cc2S(=O)(=O)N1	3688	[CHEMBL77862]	[Target Class:Ion Channels, Primary Target:AMPA Receptors, Primary Action:Inhibitor, Brief Description:Inhibits AMPA desensitization, FDA-Approved active ingredients:NO]	IDRA 21	https://pubchem.ncbi.nlm.nih.gov/compound/3688
tocris_screenplus	TocrisSP-1223	G22	NPSCDD0001292	NC(C(=O)O)C(OCc1ccccc1)C(=O)O.NC(C(=O)O)C(OCc1ccccc1)C(=O)O	91977390		[Target Class:Transporters, Primary Target:Glutamate (EAAT) Transporters, Primary Action:Inhibitor, Brief Description:Selective non-transportable inhibitor of EAATs, FDA-Approved active ingredients:NO]	DL-TBOA	https://pubchem.ncbi.nlm.nih.gov/compound/91977390
tocris_screenplus	TocrisSP-1228	I04	NPSCDD0001292	COC(=O)Nc1nc2cc(C(=O)c3cccs3)ccc2[nH]1	4122	[CHEMBL9514]	[Target Class:Cell Biology, Primary Target:Microtubules, Primary Action:Other, Brief Description:Microtubule inhibitor, FDA-Approved active ingredients:NO]	Nocodazole	https://pubchem.ncbi.nlm.nih.gov/compound/4122
tocris_screenplus	TocrisSP-1231	I06	NPSCDD0001292	CC1CCCC=CC2CC(O)CC2C(O)C=CC(=O)O1	2430	[CHEMBL1502250]	[Target Class:Cell Biology, Primary Target:Translocation, Exocytosis & Endocytosis, Primary Action:Other, Brief Description:Disrupts protein translocation to Golgi, FDA-Approved active ingredients:NO]	Brefeldin A	https://pubchem.ncbi.nlm.nih.gov/compound/2430
tocris_screenplus	TocrisSP-1244	I08	NPSCDD0001292	CS(=O)(=O)O.N=C(N)SCCc1ccc(OCc2ccc([N+](=O)[O-])cc2)cc1	9823846	[CHEMBL1433489]	[Target Class:Transporters, Primary Target:Na+/Ca2+ Exchanger, Primary Action:Inhibitor, Brief Description:Na+/Ca2+ exchange inhibitor (reverse mode), FDA-Approved active ingredients:NO]	KB-R7943 mesylate	https://pubchem.ncbi.nlm.nih.gov/compound/9823846
tocris_screenplus	TocrisSP-1248	I10	NPSCDD0001292	CC(NCC(O)CP(=O)(O)Cc1ccccc1)c1ccc(Cl)c(Cl)c1.Cl	85074982		[Target Class:7-TM Receptors, Primary Target:GABAB Receptors, Primary Action:Antagonist, Brief Description:Potent and selective GABAB antagonist, FDA-Approved active ingredients:NO]	CGP 55845 hydrochloride	https://pubchem.ncbi.nlm.nih.gov/compound/85074982
tocris_screenplus	TocrisSP-1250	I12	NPSCDD0001292	NC(Cc1cc(CP(=O)(O)O)cc(-c2ccccc2Cl)c1)C(=O)O	3582670		[Target Class:Ion Channels, Primary Target:NMDA Receptors, Primary Action:Antagonist, Brief Description:Competitive NMDA antagonist, FDA-Approved active ingredients:NO]	SDZ 220-581	https://pubchem.ncbi.nlm.nih.gov/compound/3582670
tocris_screenplus	TocrisSP-1262	I14	NPSCDD0001292	Br.COc1ccc(-c2ccc(=N)n(CCCC(=O)O)n2)cc1	107895	[CHEMBL32503]	[Target Class:Ion Channels, Primary Target:GABAA Receptors, Primary Action:Antagonist, Brief Description:Competitive and selective GABAA antagonist, FDA-Approved active ingredients:NO]	SR 95531 hydrobromide	https://pubchem.ncbi.nlm.nih.gov/compound/107895
tocris_screenplus	TocrisSP-1274	I16	NPSCDD0001292	COC1(C[S+]([O-])c2ccccc2)CCN(CCc2c[nH]c3ccc(F)cc23)CC1	3570748	[CHEMBL166161]	[Target Class:7-TM Receptors, Primary Target:NK2 receptor, Primary Action:Inhibitor, Brief Description:GR 159897 is a potent, selective, non-peptide, orally active neurokinin NK2 receptor antagonist. Competes for binding of [3H]GR100679 to hNK2-transfected CHO cells with a pKi of 9.5. Inhibits NK2 receptor-mediated contraction of guinea pig trachea with a pA2 of 8.7. Anxiolytic in vivo., FDA-Appr…	GR 159897	https://pubchem.ncbi.nlm.nih.gov/compound/3570748
tocris_screenplus	TocrisSP-1296	I18	NPSCDD0001292	Cl.O=C(O)C1=CCCN(CCOC(c2ccc(C(F)(F)F)cc2)c2ccc(C(F)(F)F)cc2)C1	198692	[CHEMBL542207,CHEMBL77287]	[Target Class:Transporters, Primary Target:GABA Transporters, Primary Action:Inhibitor, Brief Description:Selective inhibitor of GAT-1, FDA-Approved active ingredients:NO]	CI 966 hydrochloride	https://pubchem.ncbi.nlm.nih.gov/compound/198692
tocris_screenplus	TocrisSP-1305	I20	NPSCDD0001292	CCOC(=O)C1=C(C)NC(=S)NC1c1cccc(O)c1	2987927		[Target Class:Enzymes, Primary Target:Kinesin, Primary Action:Inhibitor, Brief Description:Selective inhibitor of mitotic kinesin Eg5, FDA-Approved active ingredients:NO]	Monastrol	https://pubchem.ncbi.nlm.nih.gov/compound/2987927
tocris_screenplus	TocrisSP-1312	I22	NPSCDD0001292	Cc1cccc(Nc2cc(Cl)nc(SCC(=O)O)n2)c1C	5694	[CHEMBL295416]	[Target Class:Nuclear Receptors, Primary Target:PPARÎ±, Primary Action:Agonist, Brief Description:Selective PPARalpha agonist, FDA-Approved active ingredients:NO]	WY 14643	https://pubchem.ncbi.nlm.nih.gov/compound/5694
tocris_screenplus	TocrisSP-1317	K04	NPSCDD0001292	CCCOc1ccc2[nH]cc(C3=CCNCC3)c2n1.Cl	11652258	[CHEMBL1570196]	[Target Class:7-TM Receptors, Primary Target:5-HT1B Receptors, Primary Action:Agonist, Brief Description:Potent and selective 5-HT1B agonist, FDA-Approved active ingredients:NO]	CP 94253 hydrochloride	https://pubchem.ncbi.nlm.nih.gov/compound/11652258
tocris_screenplus	TocrisSP-1324	K06	NPSCDD0001292	COC1(C2=NCCN2)COc2ccccc2O1.Cl	11957683	[CHEMBL1256176,CHEMBL10332]	[Target Class:7-TM Receptors, Primary Target:Adrenergic Î±2 Receptors, Primary Action:Antagonist, Brief Description:Potent, selective alpha2D antagonist, FDA-Approved active ingredients:NO]	RX 821002 hydrochloride	https://pubchem.ncbi.nlm.nih.gov/compound/11957683
tocris_screenplus	TocrisSP-1327	K08	NPSCDD0001292	CCOC(=O)c1ncn2c1C1CCCN1C(=O)c1cc(OC)ccc1-2	4203080		[Target Class:Ion Channels, Primary Target:GABAA Receptors, Primary Action:Benzodiazepine, Brief Description:Benzodiazepine inverse agonist; selective for alpha5-containing GABAA receptors, FDA-Approved active ingredients:NO]	L-655,708	https://pubchem.ncbi.nlm.nih.gov/compound/4203080
tocris_screenplus	TocrisSP-1349	K10	NPSCDD0001292	COc1ccc(C2CNC(=O)C2)cc1OC1CCCC1	5092	[CHEMBL63]	[Target Class:Enzymes, Primary Target:Phosphodiesterases, Primary Action:Inhibitor, Brief Description:PDE4 inhibitor. More active enantiomer of rolipram (Cat. No. 0905), FDA-Approved active ingredients:NO]	(R)-(-)-Rolipram	https://pubchem.ncbi.nlm.nih.gov/compound/5092
tocris_screenplus	TocrisSP-1356	K12	NPSCDD0001292	CC[N+](CC)(CC)CCOc1ccc(C=Cc2ccccc2)cc1.[I-]	17360		[Target Class:Ion Channels, Primary Target:Nicotinic (Î±7) Receptors, Primary Action:Antagonist, Brief Description:alpha7 neuronal nAChR antagonist, FDA-Approved active ingredients:NO]	MG 624	https://pubchem.ncbi.nlm.nih.gov/compound/17360
tocris_screenplus	TocrisSP-1371	K14	NPSCDD0001292	Cl.Cn1ccc2cc(NC(=O)Nc3cccnc3)ccc21	5311422	[CHEMBL536255,CHEMBL85194]	[Target Class:7-TM Receptors, Primary Target:5-HT2C Receptors, Primary Action:Antagonist, Brief Description:5-HT2C/2B antagonist, FDA-Approved active ingredients:NO]	SB 200646 hydrochloride	https://pubchem.ncbi.nlm.nih.gov/compound/5311422
tocris_screenplus	TocrisSP-1375	K16	NPSCDD0001292	COc1cc2c(cc1C(F)(F)F)N(C(=O)Nc1cc(F)cc(-c3cccnc3)c1)CC2	443390	[CHEMBL14276]	[Target Class:7-TM Receptors, Primary Target:5-HT2C Receptors, Primary Action:Antagonist, Brief Description:5-HT2C/2B antagonist/inverse agonist, FDA-Approved active ingredients:NO]	SB 228357	https://pubchem.ncbi.nlm.nih.gov/compound/443390
tocris_screenplus	TocrisSP-1376	K18	NPSCDD0001292	COC(=O)C(NC(=O)c1cc(-c2ccccc2)nc2ccccc12)c1ccccc1	4529080	[CHEMBL429951]	[Target Class:7-TM Receptors, Primary Target:NK3 Receptors, Primary Action:Antagonist, Brief Description:Potent, selective non-peptide NK3 antagonist, FDA-Approved active ingredients:NO]	SB 218795	https://pubchem.ncbi.nlm.nih.gov/compound/4529080
tocris_screenplus	TocrisSP-1382	K20	NPSCDD0001292	CC1(C)CC(=O)C(C2C3=C(CC(C)(C)CC3=O)Oc3ccccc32)C(=O)C1	3765615	[CHEMBL1421016]	[Target Class:7-TM Receptors, Primary Target:NPY Receptors, Primary Action:Antagonist, Brief Description:Potent, selective non-peptide NPY Y5 receptor antagonist, FDA-Approved active ingredients:NO]	L-152,804	https://pubchem.ncbi.nlm.nih.gov/compound/3765615
tocris_screenplus	TocrisSP-1393	K22	NPSCDD0001292	CCC(NC(=O)c1c(C)c(-c2ccccc2)nc2ccccc12)c1ccccc1	3946663	[CHEMBL276666]	[Target Class:7-TM Receptors, Primary Target:NK3 Receptors, Primary Action:Antagonist, Brief Description:Potent, selective non-peptide NK3 antagonist. Brain penetrant, FDA-Approved active ingredients:NO]	SB 222200	https://pubchem.ncbi.nlm.nih.gov/compound/3946663
tocris_screenplus	TocrisSP-1400	M04	NPSCDD0001292	Br.CN=c1nc(-c2ccccc2)n(-c2ccccc2)s1	11957689	[CHEMBL536950,CHEMBL161867,CHEMBL1188627,CHEMBL3913449]	[Target Class:Enzymes, Primary Target:Heterotrimeric G-protein GTPases, Primary Action:Inhibitor, Brief Description:Inhibitor of ligand binding to G-protein-coupled receptors, FDA-Approved active ingredients:NO]	SCH 202676 hydrobromide	https://pubchem.ncbi.nlm.nih.gov/compound/11957689
tocris_screenplus	TocrisSP-1403	M06	NPSCDD0001292	COC(=O)c1c(C)[nH]c(C)c1C(=O)c1ccccc1Cc1ccccc1	3423	[CHEMBL93655]	[Target Class:Ion Channels, Primary Target:CaV1.x Channels (L-type), Primary Action:Activator, Brief Description:Potent CaV1.x activator, FDA-Approved active ingredients:NO]	FPL 64176	https://pubchem.ncbi.nlm.nih.gov/compound/3423
tocris_screenplus	TocrisSP-1410	M08	NPSCDD0001292	C=C(C)CN1CCC23c4c5ccc(O)c4OC2c2[nH]c4ccccc4c2CC3(O)C1C5.Cl	46208486	[CHEMBL4303603]	[Target Class:7-TM Receptors, Primary Target:Î´ Opioid Receptors, Primary Action:Antagonist, Brief Description:Potent, selective non-peptide delta antagonist; also inhibits dengue virus replication, FDA-Approved active ingredients:NO]	SDM25N hydrochloride	https://pubchem.ncbi.nlm.nih.gov/compound/46208486
tocris_screenplus	TocrisSP-1417	M10	NPSCDD0001292	O=c1c(-c2ccc(O)cc2)coc2cc(O)ccc12	5281708	[CHEMBL8145]	[Target Class:Cell Biology, Primary Target:Cell Cycle Inhibitors, Primary Action:Other, Brief Description:Arrests cell cycle in G1 phase, FDA-Approved active ingredients:NO]	Daidzein	https://pubchem.ncbi.nlm.nih.gov/compound/5281708
tocris_screenplus	TocrisSP-5983	M12	NPSCDD0001292	Cc1ccccc1COc1ccc(C2C3=C(CC(C)(C)CC3=O)OC3=C2C(=O)CC(C)(C)C3)cc1	17379334	[CHEMBL3426789]	[Target Class:7-TM Receptors, Primary Target:Î´ Opioid Receptors, Primary Action:Modulator, Brief Description:Potent positive allosteric modulator of delta receptors, FDA-Approved active ingredients:NO]	BMS 986187	https://pubchem.ncbi.nlm.nih.gov/compound/17379334
tocris_screenplus	TocrisSP-1422	M14	NPSCDD0001292	CCn1c(=O)[nH]c2cc(Cl)c(Cl)cc21	656765	[CHEMBL1255655]	[Target Class:Ion Channels, Primary Target:CFTR, Primary Action:Activator, Brief Description:Activates Cl- conductance and hKCa3.1 channels, FDA-Approved active ingredients:NO]	DCEBIO	https://pubchem.ncbi.nlm.nih.gov/compound/656765
tocris_screenplus	TocrisSP-1426	M16	NPSCDD0001292	CCCc1c(-c2ccc(O)cc2)nn(-c2ccc(O)cc2)c1-c1ccc(O)cc1	5040063	[CHEMBL441282]	[Target Class:Nuclear Receptors, Primary Target:Estrogen and Related Receptors, Primary Action:Agonist, Brief Description:Subtype-selective ERalpha agonist, FDA-Approved active ingredients:NO]	PPT	https://pubchem.ncbi.nlm.nih.gov/compound/5040063
tocris_screenplus	TocrisSP-1430	M18	NPSCDD0001292	CS(=O)(=O)c1ccc(-c2cc(Br)sc2-c2ccc(F)cc2)cc1	3177	[CHEMBL42485]	[Target Class:Enzymes, Primary Target:Cyclooxygenases, Primary Action:Inhibitor, Brief Description:Cyclooxygenase-2 (COX-2) inhibitor, FDA-Approved active ingredients:NO]	DuP 697	https://pubchem.ncbi.nlm.nih.gov/compound/3177
tocris_screenplus	TocrisSP-1441	M20	NPSCDD0001292	Cc1noc(NS(=O)(=O)c2cccc3c(N(C)C)cccc23)c1C.Cl	56972163	[CHEMBL267458]	[Target Class:7-TM Receptors, Primary Target:ETA Receptors, Primary Action:Antagonist, Brief Description:Highly selective, orally active non-peptide ETA antagonist, FDA-Approved active ingredients:NO]	BMS 182874 hydrochloride	https://pubchem.ncbi.nlm.nih.gov/compound/56972163
tocris_screenplus	TocrisSP-1447	M22	NPSCDD0001292	Br.Oc1cc2c(c(Cl)c1O)CCNCC2c1ccccc1	11957706	[CHEMBL553503,CHEMBL353335]	[Target Class:7-TM Receptors, Primary Target:D1 and D5 Receptors, Primary Action:Agonist, Brief Description:D1 agonist, FDA-Approved active ingredients:NO]	SKF 81297 hydrobromide	https://pubchem.ncbi.nlm.nih.gov/compound/11957706
tocris_screenplus	TocrisSP-1448	O04	NPSCDD0001292	COc1ccc(CC(C)NCC(O)c2ccc(O)c(NC=O)c2)cc1.COc1ccc(CC(C)NCC(O)c2ccc(O)c(NC=O)c2)cc1.O=C(O)C=CC(=O)O	443956	[CHEMBL1256786]	[Target Class:7-TM Receptors, Primary Target:Adrenergic Î²2 Receptors, Primary Action:Agonist, Brief Description:Potent and selective beta2 agonist, FDA-Approved active ingredients:YES]	Formoterol hemifumarate	https://pubchem.ncbi.nlm.nih.gov/compound/443956
tocris_screenplus	TocrisSP-1453	O06	NPSCDD0001292	CN1CCCC1CCOC(C)(c1ccccc1)c1ccc(Cl)cc1.O=C(O)C=CC(=O)O	53394933	[CHEMBL315157]	[Target Class:7-TM Receptors, Primary Target:Histamine H1 Receptors, Primary Action:Antagonist, Brief Description:H1 antagonist, FDA-Approved active ingredients:YES]	Clemastine fumarate	https://pubchem.ncbi.nlm.nih.gov/compound/53394933
tocris_screenplus	TocrisSP-1454	O08	NPSCDD0001292	CC1=NN=C(c2ccc(N)cc2)c2cc3c(cc2C1)OCO3.Cl.Cl	91820611	[CHEMBL275006]	[Target Class:Ion Channels, Primary Target:AMPA Receptors, Primary Action:Antagonist, Brief Description:Selective non-competitive AMPA antagonist, FDA-Approved active ingredients:NO]	GYKI 52466 dihydrochloride	https://pubchem.ncbi.nlm.nih.gov/compound/91820611
tocris_screenplus	TocrisSP-1470	O10	NPSCDD0001292	CC(=O)O.O=C(NCC1CCCCN1)c1cc(OCC(F)(F)F)ccc1OCC(F)(F)F	41022	[CHEMBL1200822,CHEMBL652]	[Target Class:Ion Channels, Primary Target:Voltage-gated Sodium (NaV) Channels, Primary Action:Blocker, Brief Description:Cardiac Na+ channel blocker. Antiarrhythmic, FDA-Approved active ingredients:YES]	Flecainide acetate	https://pubchem.ncbi.nlm.nih.gov/compound/41022
tocris_screenplus	TocrisSP-1509	O12	NPSCDD0001292	COc1cc(C=Cc2ccc(OC)cc2OC)cc(OC)c1	5491		[Target Class:Enzymes, Primary Target:Cytochrome P450, Primary Action:Inhibitor, Brief Description:Potent, selective and competitive inhibitor of cytochrome P450 1B1, an enzyme overexpressed in certain tumors (IC50 = 6 nM). 50- and 520-fold selective over P450 1A1 and 1A2 respectively. Inhibits cancer cell growth in vitro., FDA-Approved active ingredients:NA, Research Area:Cancer]	TMS	https://pubchem.ncbi.nlm.nih.gov/compound/5491
tocris_screenplus	TocrisSP-1511	O14	NPSCDD0001292	CCc1ccccc1OCC(O)CNC1CCCc2ccccc21.Cl	5311021	[CHEMBL1774204]	[Target Class:7-TM Receptors, Primary Target:Adrenergic Î²3 Receptors, Primary Action:Antagonist, Brief Description:Potent and selective beta3 antagonist, FDA-Approved active ingredients:NO]	SR 59230A hydrochloride	https://pubchem.ncbi.nlm.nih.gov/compound/5311021
tocris_screenplus	TocrisSP-1512	O16	NPSCDD0001292	CC#CCOC(=O)c1c(C)nc2sc3c(c2c1N)CCC(O)C3	197690	[CHEMBL1256667]	[Target Class:Ion Channels, Primary Target:GABAA Receptors, Primary Action:Modulator, Brief Description:GABAA modulator; slows current decay, FDA-Approved active ingredients:NO]	SB 205384	https://pubchem.ncbi.nlm.nih.gov/compound/197690
tocris_screenplus	TocrisSP-1513	O18	NPSCDD0001292	CC(C)(CO)Cc1cc(C(C)(C)C)c(O)c(C(C)(C)C)c1	5024764	[CHEMBL1256697]	[Target Class:7-TM Receptors, Primary Target:GABAB Receptors, Primary Action:Modulator, Brief Description:Positive allosteric modulator of GABAB receptors, FDA-Approved active ingredients:NO]	CGP 7930	https://pubchem.ncbi.nlm.nih.gov/compound/5024764
tocris_screenplus	TocrisSP-1526	O20	NPSCDD0001292	CCC(C)C(=O)OC1CCC=C2C=CC(C)C(CCC3CC(O)CC(=O)O3)C21	2854	[CHEMBL1710493]	[Target Class:Enzymes, Primary Target:HMG-CoA Reductase, Primary Action:Inhibitor, Brief Description:HMG-CoA reductase inhibitor, FDA-Approved active ingredients:NO]	Mevastatin	https://pubchem.ncbi.nlm.nih.gov/compound/2854
tocris_screenplus	TocrisSP-1550	O22	NPSCDD0001292	COc1ccc(-n2nc(C(F)(F)F)cc2-c2ccc(Cl)cc2)cc1	4306515	[CHEMBL26915]	[Target Class:Enzymes, Primary Target:Cyclooxygenases, Primary Action:Inhibitor, Brief Description:Cyclooxygenase-1 (COX-1) inhibitor, FDA-Approved active ingredients:NO]	SC 560	https://pubchem.ncbi.nlm.nih.gov/compound/4306515
tocris_screenplus	TocrisSP-1579	B03	NPSCDD0001292	CCCCC#Cc1nc(NC)c2ncn(C3OC(CO)C(O)C3O)c2n1	4043357		[Target Class:7-TM Receptors, Primary Target:Adenosine A3 Receptors, Primary Action:Agonist, Brief Description:High affinity selective A3 agonist, FDA-Approved active ingredients:NO]	HEMADO	https://pubchem.ncbi.nlm.nih.gov/compound/4043357
tocris_screenplus	TocrisSP-1586	B05	NPSCDD0001292	Br.CN1CCc2cc(Br)c(O)cc2C(c2ccccc2)C1	23581817	[CHEMBL1489369,CHEMBL324017]	[Target Class:7-TM Receptors, Primary Target:D1 and D5 Receptors, Primary Action:Antagonist, Brief Description:Potent and selective D1-like antagonist; also inhibits adenylyl cyclase 2, FDA-Approved active ingredients:NO]	SKF 83566 hydrobromide	https://pubchem.ncbi.nlm.nih.gov/compound/23581817
tocris_screenplus	TocrisSP-1588	B07	NPSCDD0001292	CNC1CC(c2ccc(Cl)c(Cl)c2)c2ccccc21.Cl	3020938	[CHEMBL544266,CHEMBL296602]	[Target Class:Transporters, Primary Target:5-HT Transporters, Primary Action:Inhibitor, Brief Description:Potent 5-HT uptake inhibitor; also inhibits dopamine and noradrenalin uptake, FDA-Approved active ingredients:NO]	Indatraline hydrochloride	https://pubchem.ncbi.nlm.nih.gov/compound/3020938
tocris_screenplus	TocrisSP-1591	B09	NPSCDD0001292	CCCN(CC1CC1)c1nc(C)nc(Nc2c(Cl)cc(Cl)cc2Cl)c1Cl.Cl	45073446	[CHEMBL45281]	[Target Class:7-TM Receptors, Primary Target:CRF1 Receptors, Primary Action:Antagonist, Brief Description:Selective non-peptide CRF1 antagonist, FDA-Approved active ingredients:NO]	NBI 27914 hydrochloride	https://pubchem.ncbi.nlm.nih.gov/compound/45073446
tocris_screenplus	TocrisSP-1594	B11	NPSCDD0001292	CC(CN1CCC(Cc2ccccc2)CC1)C(O)c1ccc(O)cc1.O=C(O)C=CC(=O)O	75992084		[Target Class:Ion Channels, Primary Target:NMDA Receptors, Primary Action:Antagonist, Brief Description:GluN2B-selective NMDA antagonist, FDA-Approved active ingredients:NO]	Ro 25-6981 maleate	https://pubchem.ncbi.nlm.nih.gov/compound/75992084
tocris_screenplus	TocrisSP-1612	B13	NPSCDD0001292	CC1CCN(CCC2CCCN2S(=O)(=O)c2cccc(O)c2)CC1.Cl	67511752		[Target Class:7-TM Receptors, Primary Target:5-HT7 Receptors, Primary Action:Antagonist, Brief Description:Potent and selective 5-HT7 antagonist; brain penetrant, FDA-Approved active ingredients:NO]	SB 269970 hydrochloride	https://pubchem.ncbi.nlm.nih.gov/compound/67511752
tocris_screenplus	TocrisSP-1615	B15	NPSCDD0001292	COc1cccc(NC(=O)C=Cc2ccc(Cl)cc2)c1	4099413		[Target Class:Ion Channels, Primary Target:TRPV, Primary Action:Antagonist, Brief Description:Potent, selective, competitive TRPV1 antagonist, FDA-Approved active ingredients:NO]	SB 366791	https://pubchem.ncbi.nlm.nih.gov/compound/4099413
tocris_screenplus	TocrisSP-1636	B17	NPSCDD0001292	Br.C[N+](C)(C)CCCCCNCC12CC3CC(CC(C3)C1)C2.[Br-]	6604954	[CHEMBL1594036,CHEMBL1618199]	[Target Class:Ion Channels, Primary Target:AMPA Receptors, Primary Action:Blocker, Brief Description:Open-channel blocker of AMPA currents; selective for non-GluA2-containing receptors, FDA-Approved active ingredients:NO]	IEM 1460	https://pubchem.ncbi.nlm.nih.gov/compound/6604954
tocris_screenplus	TocrisSP-1646	B19	NPSCDD0001292	O=C(O)c1nn(Cc2ccc(Cl)cc2Cl)c2ccccc12	39562	[CHEMBL1257030]	[Target Class:Enzymes, Primary Target:Hexokinases, Primary Action:Inhibitor, Brief Description:Mitochondrial hexokinase inhibitor, FDA-Approved active ingredients:NO]	Lonidamine	https://pubchem.ncbi.nlm.nih.gov/compound/39562
tocris_screenplus	TocrisSP-1657	B21	NPSCDD0001292	CC1C(=O)OC2C(O)C34C5CC(C(C)(C)C)C36C(OC(=O)C6O)OC4(C(=O)O5)C12O	65243	[CHEMBL266625]	[Target Class:7-TM Receptors, Primary Target:Platelet-Activating Factor (PAF) Receptors, Primary Action:Antagonist, Brief Description:PAF receptor antagonist, FDA-Approved active ingredients:NO]	Ginkgolide B	https://pubchem.ncbi.nlm.nih.gov/compound/65243
tocris_screenplus	TocrisSP-1661	D03	NPSCDD0001292	Cl.Cn1ccc2cc3c(cc21)CCN3C(=O)Nc1cccnc1	11957707	[CHEMBL1256921,CHEMBL297784]	[Target Class:7-TM Receptors, Primary Target:5-HT2C Receptors, Primary Action:Antagonist, Brief Description:Potent and selective 5-HT2B and 5-HT2C antagonist; orally active, FDA-Approved active ingredients:NO]	SB 206553 hydrochloride	https://pubchem.ncbi.nlm.nih.gov/compound/11957707
tocris_screenplus	TocrisSP-1671	D05	NPSCDD0001292	CCOC(=O)c1c(C)[nH]c2ccc3c(c12)CN1CCc2cc(OC)ccc2C1O3	4995951	[CHEMBL59898]	[Target Class:7-TM Receptors, Primary Target:M4 Receptors, Primary Action:Antagonist, Brief Description:Selective M4 antagonist, FDA-Approved active ingredients:NO]	PD 102807	https://pubchem.ncbi.nlm.nih.gov/compound/4995951
tocris_screenplus	TocrisSP-1676	D07	NPSCDD0001292	COC(=O)c1c(-c2cc(OC)c(OC)c(OC)c2)c2ccnc(OCc3ncccn3)c2c(=O)n1Cc1ccnc(C)c1.Cl	9852041	[CHEMBL540294,CHEMBL1190161]	[Target Class:Enzymes, Primary Target:Phosphodiesterases, Primary Action:Inhibitor, Brief Description:Highly potent, selective PDE5 inhibitor, FDA-Approved active ingredients:NO]	T 0156 hydrochloride	https://pubchem.ncbi.nlm.nih.gov/compound/9852041
tocris_screenplus	TocrisSP-1677	D09	NPSCDD0001292	CC(C)(Sc1ccc(CCN(CCCCC2CCCCC2)C(=O)NC2CCCCC2)cc1)C(=O)O	3392731	[CHEMBL21241]	[Target Class:Nuclear Receptors, Primary Target:PPARÎ±, Primary Action:Agonist, Brief Description:Highly selective, potent PPARalpha agonist. Orally active, FDA-Approved active ingredients:NO]	GW 7647	https://pubchem.ncbi.nlm.nih.gov/compound/3392731
tocris_screenplus	TocrisSP-1691	D11	NPSCDD0001292	CCNC(=O)C1OC(n2cnc3c(N)ncnc32)C(O)C1O	2868392	[CHEMBL277076]	[Target Class:7-TM Receptors, Primary Target:Non-selective Adenosine, Primary Action:Agonist, Brief Description:High affinity adenosine agonist, FDA-Approved active ingredients:NO]	NECA	https://pubchem.ncbi.nlm.nih.gov/compound/2868392
tocris_screenplus	TocrisSP-1694	D13	NPSCDD0001292	CC(C)C(=O)c1c(C(C)C)nn2ccccc12	3671	[CHEMBL19449]	[Target Class:Enzymes, Primary Target:Phosphodiesterases, Primary Action:Inhibitor, Brief Description:PDE inhibitor (non-selective), FDA-Approved active ingredients:NO]	Ibudilast	https://pubchem.ncbi.nlm.nih.gov/compound/3671
tocris_screenplus	TocrisSP-1695	D15	NPSCDD0001292	COc1cc(N)c(Cl)cc1C(=O)NC1CCN(CCCOc2ccc(F)cc2)CC1OC	2769	[CHEMBL560739,CHEMBL1729]	[Target Class:7-TM Receptors, Primary Target:5-HT4 Receptors, Primary Action:Agonist, Brief Description:5-HT4 agonist; stimulates intestinal ACh release, FDA-Approved active ingredients:YES]	Cisapride	https://pubchem.ncbi.nlm.nih.gov/compound/2769
tocris_screenplus	TocrisSP-5568	D17	NPSCDD0001292	Cc1ccc2c(c1CCC(=O)O)CCC(NS(=O)(=O)c1ccc(Cl)cc1)C2	9888948	[CHEMBL29240]	[Target Class:7-TM Receptors, Primary Target:Prostanoid Receptors, Primary Action:Antagonist, Brief Description:Potent thromboxane A2 (TP) antagonist, FDA-Approved active ingredients:NO]	S 18886	https://pubchem.ncbi.nlm.nih.gov/compound/9888948
tocris_screenplus	TocrisSP-1705	D19	NPSCDD0001292	OCC1OC(n2cnc3c(NC4CCCC4)nc(Cl)nc32)C(O)C1O	1547		[Target Class:7-TM Receptors, Primary Target:Adenosine A1 Receptors, Primary Action:Agonist, Brief Description:Potent, selective A1 agonist, FDA-Approved active ingredients:NO]	2-Chloro-N6-cyclopentyladenosine	https://pubchem.ncbi.nlm.nih.gov/compound/1547
tocris_screenplus	TocrisSP-1709	D21	NPSCDD0001292	Cc1nnc2ccc(-c3cccc(C(F)(F)F)c3)nn12	107950	[CHEMBL13662]	[Target Class:Ion Channels, Primary Target:GABAA Receptors, Primary Action:Benzodiazepine, Brief Description:Benzodiazepine agonist, FDA-Approved active ingredients:NO]	CL 218872	https://pubchem.ncbi.nlm.nih.gov/compound/107950
tocris_screenplus	TocrisSP-1742	F03	NPSCDD0001292	COc1cccc(CCc2ccccc2OCCC2CC(O)CN2C)c1.Cl	19423848		[Target Class:7-TM Receptors, Primary Target:5-HT2A Receptors, Primary Action:Antagonist, Brief Description:Potent, selective 5-HT2A antagonist, FDA-Approved active ingredients:NO]	R-96544 hydrochloride	https://pubchem.ncbi.nlm.nih.gov/compound/19423848
tocris_screenplus	TocrisSP-1746	F05	NPSCDD0001292	CNc1cc(OC)c(C(=O)NC2CCN(Cc3ccccc3)C2C)cc1Cl.CNc1cc(OC)c(C(=O)NC2CCN(Cc3ccccc3)C2C)cc1Cl	9952220	[CHEMBL274491]	[Target Class:7-TM Receptors, Primary Target:Non-selective Dopamine, Primary Action:Antagonist, Brief Description:Highly potent D2-like antagonist; also 5-HT1A agonist, FDA-Approved active ingredients:NO]	Nemonapride	https://pubchem.ncbi.nlm.nih.gov/compound/9952220
tocris_screenplus	TocrisSP-1757	F07	NPSCDD0001292	CN(CCC(Oc1ccc(-c2ccccc2)cc1)c1ccc(F)cc1)CC(=O)O.Cl	71750993	[CHEMBL26512]	[Target Class:Transporters, Primary Target:Glycine Transporters, Primary Action:Inhibitor, Brief Description:Selective non-transportable GlyT1 inhibitor, FDA-Approved active ingredients:NO]	ALX 5407 hydrochloride	https://pubchem.ncbi.nlm.nih.gov/compound/71750993
tocris_screenplus	TocrisSP-1762	F09	NPSCDD0001292	CC1(c2ccccc2)OC(C(=O)O)=CC1=O	51576	[CHEMBL278488]	[Target Class:7-TM Receptors, Primary Target:Hydroxycarboxylic Acid Receptors, Primary Action:Agonist, Brief Description:Hypolipidemic agent; agonist for the GPR109A (HM74A) and GPR109B receptors, FDA-Approved active ingredients:NO]	Acifran	https://pubchem.ncbi.nlm.nih.gov/compound/51576
tocris_screenplus	TocrisSP-1771	F11	NPSCDD0001292	COc1ccc2cccc(N3CCN(CCNC(=O)c4ccc(F)cc4)CC3)c2c1.Cl	131905	[CHEMBL1590266]	[Target Class:7-TM Receptors, Primary Target:5-HT1A Receptors, Primary Action:Agonist, Brief Description:Highly potent 5-HT1A agonist; displays unique binding mechanism, FDA-Approved active ingredients:NO]	S 14506 hydrochloride	https://pubchem.ncbi.nlm.nih.gov/compound/131905
tocris_screenplus	TocrisSP-1778	F13	NPSCDD0001292	O=S(c1ccccc1)c1ccc2nnnn2n1	3906779	[CHEMBL271023]	[Target Class:Cell Biology, Primary Target:NF-ÎºB and IÎºB, Primary Action:Inhibitor, Brief Description:Inhibitor of NF-kappaB activation, FDA-Approved active ingredients:NO]	Ro 106-9920	https://pubchem.ncbi.nlm.nih.gov/compound/3906779
tocris_screenplus	TocrisSP-1779	F15	NPSCDD0001292	Cl.O=C(O)C1=CCCN(CCON=C(c2ccccc2)c2ccccc2)C1	123738	[CHEMBL545050,CHEMBL473104]	[Target Class:Transporters, Primary Target:GABA Transporters, Primary Action:Inhibitor, Brief Description:Selective GAT-1 inhibitor, FDA-Approved active ingredients:NO]	NNC 711	https://pubchem.ncbi.nlm.nih.gov/compound/123738
tocris_screenplus	TocrisSP-1780	F17	NPSCDD0001292	COC(=O)CN1CN(c2ccccc2)C2(CCN(Cc3ccc4ccccc4c3)CC2)C1=O	3906780	[CHEMBL1395252]	[Target Class:7-TM Receptors, Primary Target:NOP Receptors, Primary Action:Agonist, Brief Description:Potent non-peptide NOP agonist; brain penetrant, FDA-Approved active ingredients:NO]	NNC 63-0532	https://pubchem.ncbi.nlm.nih.gov/compound/3906780
tocris_screenplus	TocrisSP-1795	F19	NPSCDD0001292	COc1cc(N)c(Cl)cc1C(=O)NC1CN2CCC1CC2.Cl	9928181	[CHEMBL2104901,CHEMBL18041]	[Target Class:Ion Channels, Primary Target:5-HT3 Receptors, Primary Action:Antagonist, Brief Description:Highly potent 5-HT3 antagonist; also 5-HT4 agonist, FDA-Approved active ingredients:NO]	Zacopride hydrochloride	https://pubchem.ncbi.nlm.nih.gov/compound/9928181
tocris_screenplus	TocrisSP-1804	F21	NPSCDD0001292	Cl.O=C(O)c1ccccc1Nc1cccc(OCc2ccc3ccccc3n2)c1	45073453	[CHEMBL18132]	[Target Class:7-TM Receptors, Primary Target:Leukotriene and Related Receptors, Primary Action:Antagonist, Brief Description:Potent, selective LTD4 /LTE4 receptor antagonist, FDA-Approved active ingredients:NO]	SR 2640 hydrochloride	https://pubchem.ncbi.nlm.nih.gov/compound/45073453
tocris_screenplus	TocrisSP-1806	H03	NPSCDD0001292	COc1ccc(CCN(C)CCCOc2ccc(S(=O)(=O)c3c(C(C)C)c4ccccc4n3C)cc2)cc1OC.O=C(O)C(=O)O	21256218	[CHEMBL33620]	[Target Class:Ion Channels, Primary Target:CaV1.x channel, Primary Action:Blocker, Brief Description:Potent Ca2+ channel antagonist; binds allosterically to the a1-subunit of L-type Ca2+ channels (Kd = 20 pM), at a site distinct from other types of blocker. Shows some selectivity for vascular smooth muscle, inducing vasorelaxation without producing inotropic or chronotropic effects. Inhibits PDGF…	SR 33805 oxalate	https://pubchem.ncbi.nlm.nih.gov/compound/21256218
tocris_screenplus	TocrisSP-1807	H05	NPSCDD0001292	COc1cc2c(cc1O)CCC1C2CCC2(C)C(O)CCC12	1573	[CHEMBL23576]	[Target Class:Cell Biology, Primary Target:Apoptosis Inducers, Primary Action:Other, Brief Description:Apoptotic and antiangiogenic agent, FDA-Approved active ingredients:NO]	2-Methoxyestradiol	https://pubchem.ncbi.nlm.nih.gov/compound/1573
tocris_screenplus	TocrisSP-1808	H07	NPSCDD0001292	Cc1cccc(CCN2CCC(C(=O)c3ccc(NS(C)(=O)=O)cc3)CC2)n1.Cl.Cl	3087190	[CHEMBL536480,CHEMBL327980]	[Target Class:Ion Channels, Primary Target:Voltage-gated Potassium (KV) Channels, Primary Action:Blocker, Brief Description:KV11.1 (hERG) channel blocker; inhibits rapid delayed rectifier K+ current (IKr), FDA-Approved active ingredients:NO]	E-4031 dihydrochloride	https://pubchem.ncbi.nlm.nih.gov/compound/3087190
tocris_screenplus	TocrisSP-1809	H09	NPSCDD0001292	Cl.O=C(c1ccc(F)cc1)C1CCN(CCn2c(=S)[nH]c3ccccc3c2=O)CC1	24978536	[CHEMBL2355519,CHEMBL62919]	[Target Class:7-TM Receptors, Primary Target:5-HT2A Receptors, Primary Action:Antagonist, Brief Description:5-HT2A receptor antagonist, FDA-Approved active ingredients:NO]	Altanserin hydrochloride	https://pubchem.ncbi.nlm.nih.gov/compound/24978536
tocris_screenplus	TocrisSP-1810	H11	NPSCDD0001292	CCN1CCCC1CNC(=O)c1c(O)c(Cl)cc(Cl)c1OC	5118		[Target Class:7-TM Receptors, Primary Target:Non-selective Dopamine, Primary Action:Antagonist, Brief Description:Potent and selective D2 and D3 antagonist, FDA-Approved active ingredients:NO]	Raclopride	https://pubchem.ncbi.nlm.nih.gov/compound/5118
tocris_screenplus	TocrisSP-1816	H13	NPSCDD0001292	CCCn1c(=O)c(C)cn2nc(N)nc12	62824	[CHEMBL1485629]	[Target Class:Enzymes, Primary Target:Phosphodiesterases, Primary Action:Inhibitor, Brief Description:PDE4 inhibitor, FDA-Approved active ingredients:NO]	ICI 63197	https://pubchem.ncbi.nlm.nih.gov/compound/62824
tocris_screenplus	TocrisSP-1821	H15	NPSCDD0001292	CCc1ccc2c(-c3cccc(Cl)c3)nc(=O)n(CC)c2n1	6604918	[CHEMBL1358525]	[Target Class:Enzymes, Primary Target:Phosphodiesterase, Primary Action:Inhibitor, Brief Description:Orally active PDE4 inhibitor (IC50 = 2.2 nM). Low emetogenic activity, suggested to be due to poor brain penetration., FDA-Approved active ingredients:NA, Research Area:Neuroscience]	YM 976	https://pubchem.ncbi.nlm.nih.gov/compound/6604918
tocris_screenplus	TocrisSP-1842	H17	NPSCDD0001292	O=C(NCCCCCCNC(=O)ON=C1CCCCC1)ON=C1CCCCC1	5063	[CHEMBL158897]	[Target Class:Cell Biology, Primary Target:Other Lipid Metabolism, Primary Action:Inhibitor, Brief Description:Diacylglycerol lipase inhibitor, FDA-Approved active ingredients:NO]	RHC 80267	https://pubchem.ncbi.nlm.nih.gov/compound/5063
tocris_screenplus	TocrisSP-1849	H19	NPSCDD0001292	CCCCc1nc2ccn(CC(=O)N(C)C)c(=O)c2n1Cc1ccc(-c2ccccc2-c2nnn[nH]2)cc1.Cl	56972165	[CHEMBL288246]	[Target Class:7-TM Receptors, Primary Target:Angiotensin AT1 Receptors, Primary Action:Antagonist, Brief Description:Potent and selective non-peptide AT1 antagonist, FDA-Approved active ingredients:NO]	EMD 66684	https://pubchem.ncbi.nlm.nih.gov/compound/56972165
tocris_screenplus	TocrisSP-1850	H21	NPSCDD0001292	COC(=O)c1ccccc1NC(=O)c1ccc(F)cc1	310557	[CHEMBL250428]	[Target Class:Cell Biology, Primary Target:Translocation, Exocytosis & Endocytosis, Primary Action:Other, Brief Description:Inhibits Golgi-ER traffic; blocks exocytosis, FDA-Approved active ingredients:NO]	Exo1	https://pubchem.ncbi.nlm.nih.gov/compound/310557
tocris_screenplus	TocrisSP-1854	J03	NPSCDD0001292	CC(N)Cn1ccc2cc(F)c(Cl)cc21.O=C(O)C=CC(=O)O	91885428	[CHEMBL2013230]	[Target Class:7-TM Receptors, Primary Target:5-HT2C Receptors, Primary Action:Agonist, Brief Description:Potent, selective 5-HT2C agonist, FDA-Approved active ingredients:NO]	Ro 60-0175 fumarate	https://pubchem.ncbi.nlm.nih.gov/compound/91885428
tocris_screenplus	TocrisSP-1856	J05	NPSCDD0001292	CCCc1c(OCCCOc2ccc(OCC(=O)O)cc2)ccc(CC=O)c1O	4364841	[CHEMBL1475137]	[Target Class:Nuclear Receptors, Primary Target:PPARÎ´, Primary Action:Agonist, Brief Description:Potent PPARdelta agonist, FDA-Approved active ingredients:NO]	L-165,041	https://pubchem.ncbi.nlm.nih.gov/compound/4364841
tocris_screenplus	TocrisSP-1867	J07	NPSCDD0001292	O=C1C(Cl)=C(NCCN2CCOCC2)C(=O)c2ncccc21	379077		[Target Class:Enzymes, Primary Target:Cdc25 Phosphatase, Primary Action:Inhibitor, Brief Description:Potent, selective Cdc25 phosphatase inhibitor, FDA-Approved active ingredients:NO]	NSC 663284	https://pubchem.ncbi.nlm.nih.gov/compound/379077
tocris_screenplus	TocrisSP-1870	J09	NPSCDD0001292	Cc1ccc(S(=O)(=O)NCc2ccccc2)cc1	95801	[CHEMBL1332361]	[Target Class:Enzymes, Primary Target:Myosin, Primary Action:Inhibitor, Brief Description:Selective inhibitor of skeletal muscle myosin II ATPase activity, FDA-Approved active ingredients:NO]	BTS	https://pubchem.ncbi.nlm.nih.gov/compound/95801
tocris_screenplus	TocrisSP-1941	J11	NPSCDD0001292	Cc1cc(C)c(S(=O)(=O)Nc2cccc(C(F)(F)F)c2)c(C)c1	761523	[CHEMBL1394135]	[Target Class:Enzymes, Primary Target:Phospholipases, Primary Action:Activator, Brief Description:Phospholipase C activator, FDA-Approved active ingredients:NO]	m-3M3FBS	https://pubchem.ncbi.nlm.nih.gov/compound/761523
tocris_screenplus	TocrisSP-1942	J13	NPSCDD0001292	Cc1cc(C)c(S(=O)(=O)Nc2ccccc2C(F)(F)F)c(C)c1	770820	[CHEMBL1443163]	[Target Class:Enzymes, Primary Target:Phospholipases, Primary Action:Activator, Brief Description:Inactive analog of m-3M3FBS (Cat. No. 1941), FDA-Approved active ingredients:NO]	o-3M3FBS	https://pubchem.ncbi.nlm.nih.gov/compound/770820
tocris_screenplus	TocrisSP-1955	J15	NPSCDD0001292	Cc1nc2sccn2c(=O)c1CCN1CCC(=C(c2ccc(F)cc2)c2ccc(F)cc2)CC1	5074	[CHEMBL267777]	[Target Class:7-TM Receptors, Primary Target:Non-selective 5-HT2, Primary Action:Antagonist, Brief Description:Potent 5-HT2 antagonist, FDA-Approved active ingredients:NO]	Ritanserin	https://pubchem.ncbi.nlm.nih.gov/compound/5074
tocris_screenplus	TocrisSP-1960	J17	NPSCDD0001292	Cc1nc2ccc(NC(=O)Nc3ccnc4cccnc34)cc2o1	6604926	[CHEMBL291536]	[Target Class:7-TM Receptors, Primary Target:OX1 Receptors, Primary Action:Antagonist, Brief Description:Selective non-peptide OX1 antagonist, FDA-Approved active ingredients:NO]	SB 334867	https://pubchem.ncbi.nlm.nih.gov/compound/6604926
tocris_screenplus	TocrisSP-1963	J19	NPSCDD0001292	Cc1cc(NC(=O)Nc2ccc(N(C)C)cc2)c2cc(F)cc(F)c2n1	4331799	[CHEMBL1334465]	[Target Class:7-TM Receptors, Primary Target:OX1 Receptors, Primary Action:Antagonist, Brief Description:Selective non-peptide OX1 antagonist, FDA-Approved active ingredients:NO]	SB 408124	https://pubchem.ncbi.nlm.nih.gov/compound/4331799
tocris_screenplus	TocrisSP-1982	J21	NPSCDD0001292	CCOc1ccccc1OC(c1ccccc1)C1CNCCO1.CCOc1ccccc1OC(c1ccccc1)C1CNCCO1.CS(=O)(=O)O.CS(=O)(=O)O	127150	[CHEMBL2105282,CHEMBL383921]	[Target Class:Transporters, Primary Target:Adrenergic Transporters, Primary Action:Inhibitor, Brief Description:Potent and selective noradrenalin uptake inhibitor; orally active, FDA-Approved active ingredients:NO]	Reboxetine mesylate	https://pubchem.ncbi.nlm.nih.gov/compound/127150
tocris_screenplus	TocrisSP-1994	L03	NPSCDD0001292	CCOC(=O)c1ncc2[nH]c3ccc(OCc4ccccc4)cc3c2c1COC.Cl	56972166	[CHEMBL10947,CHEMBL1518572]	[Target Class:Ion Channels, Primary Target:GABAA Receptors, Primary Action:Benzodiazepine, Brief Description:Potent benzodiazepine agonist, FDA-Approved active ingredients:NO]	ZK 93423 hydrochloride	https://pubchem.ncbi.nlm.nih.gov/compound/56972166
tocris_screenplus	TocrisSP-1995	L05	NPSCDD0001292	CN1Cc2c(C(=O)OC(C)(C)C)ncn2-c2ccsc2C1=O	127382	[CHEMBL269366]	[Target Class:Ion Channels, Primary Target:GABAA receptor, Primary Action:Benzodiazepine, Brief Description:Benzodiazepine inverse agonist. Binds with high affinity to both diazepam-sensitive (DS) and diazepam-insensitive (DI) GABAA receptors (Ki values are ~ 0.2 and ~ 2.6 nM for DS and DI receptors respectively). Antagonizes effects of ethanol on locomotor behavior and suppresses ethanol intake …	Ro 19-4603	https://pubchem.ncbi.nlm.nih.gov/compound/127382
tocris_screenplus	TocrisSP-1996	L07	NPSCDD0001292	CCOC(=O)c1ncc2[nH]c3cccc(OC(C)C)c3c2c1C.Cl	56972167	[CHEMBL1271047]	[Target Class:Ion Channels, Primary Target:GABAA Receptors, Primary Action:Benzodiazepine, Brief Description:Potent and competitive benzodiazepine antagonist, FDA-Approved active ingredients:NO]	ZK 93426 hydrochloride	https://pubchem.ncbi.nlm.nih.gov/compound/56972167
tocris_screenplus	TocrisSP-1999	L09	NPSCDD0001292	Cl.Cl.O=C1N(c2ccccc2)c2ccccc2C1(Cc1ccncc1)Cc1ccncc1	14209557	[CHEMBL319111]	[Target Class:Ion Channels, Primary Target:Voltage-gated Potassium (KV) Channels, Primary Action:Blocker, Brief Description:KV7 (KCNQ) channel blocker, FDA-Approved active ingredients:NO]	Linopirdine dihydrochloride	https://pubchem.ncbi.nlm.nih.gov/compound/14209557
tocris_screenplus	TocrisSP-2005	L11	NPSCDD0001292	COc1cc2c(cc1O)C(CCc1ccc(Cl)cc1)N(C)CC2.Cl	16759151	[CHEMBL1552890,CHEMBL1624380]	[Target Class:Ion Channels, Primary Target:NMDA Receptors, Primary Action:Antagonist, Brief Description:GluN2B-selective NMDA antagonist, FDA-Approved active ingredients:NO]	Ro 04-5595 hydrochloride	https://pubchem.ncbi.nlm.nih.gov/compound/16759151
tocris_screenplus	TocrisSP-2009	L13	NPSCDD0001292	CCCn1c(=O)[nH]c2nc(-c3ccc(S(=O)(=O)O)cc3)[nH]c2c1=O	5311479	[CHEMBL8565]	[Target Class:7-TM Receptors, Primary Target:Adenosine A2B Receptors, Primary Action:Antagonist, Brief Description:Selective human A2B antagonist; water-soluble, FDA-Approved active ingredients:NO]	PSB 1115	https://pubchem.ncbi.nlm.nih.gov/compound/5311479
tocris_screenplus	TocrisSP-2012	L15	NPSCDD0001292	CCC1CN2C(=O)N(C)c3nc(-c4ccccc4)[nH]c3C2=N1.Cl	91826078		[Target Class:7-TM Receptors, Primary Target:Adenosine A3 Receptors, Primary Action:Antagonist, Brief Description:Potent, selective hA3 receptor antagonist/inverse agonist, FDA-Approved active ingredients:NO]	PSB 11 hydrochloride	https://pubchem.ncbi.nlm.nih.gov/compound/91826078
tocris_screenplus	TocrisSP-2018	L17	NPSCDD0001292	CN1CCN2c3ncccc3Cc3ccccc3C2C1	4205	[CHEMBL654]	[Target Class:7-TM Receptors, Primary Target:Non-selective 5-HT2, Primary Action:Antagonist, Brief Description:Potent 5-HT2 antagonist; also 5-HT3, H1 and alpha2 antagonist; antidepressant, FDA-Approved active ingredients:YES]	Mirtazapine	https://pubchem.ncbi.nlm.nih.gov/compound/4205
tocris_screenplus	TocrisSP-2019	L19	NPSCDD0001292	CCCCn1c(=O)c2[nH]c(C34CC5CC(CC3C5)C4)nc2n(CCCO)c1=O	11689583	[CHEMBL1316674]	[Target Class:7-TM Receptors, Primary Target:Adenosine A1 Receptors, Primary Action:Antagonist, Brief Description:Potent and selective A1 antagonist, FDA-Approved active ingredients:NO]	PSB 36	https://pubchem.ncbi.nlm.nih.gov/compound/11689583
tocris_screenplus	TocrisSP-2020	L21	NPSCDD0001292	CC(C)(C)c1cc(C(=O)C=Cc2ccc(C(=O)O)cc2)cc(C(C)(C)C)c1	130325		[Target Class:Nuclear Receptors, Primary Target:Retinoic Acid Receptors, Primary Action:Agonist, Brief Description:Potent RAR agonist, FDA-Approved active ingredients:NO]	Ch 55	https://pubchem.ncbi.nlm.nih.gov/compound/130325
tocris_screenplus	TocrisSP-2021	N03	NPSCDD0001292	CN1c2cc3c(cc2N=C(c2ccc(C(=O)O)cc2)c2ccccc21)C(C)(C)CCC3(C)C	10410894	[CHEMBL37708]	[Target Class:Nuclear Receptors, Primary Target:Retinoic Acid Receptors, Primary Action:Antagonist, Brief Description:Selective RARbeta antagonist, FDA-Approved active ingredients:NO]	LE 135	https://pubchem.ncbi.nlm.nih.gov/compound/10410894
tocris_screenplus	TocrisSP-2025	N05	NPSCDD0001292	CCC(CC)(CC(=O)Nc1cccc(C=Cc2nc(C3CCC3)cs2)c1)C(=O)O	71350		[Target Class:7-TM Receptors, Primary Target:CysLT1 (LTD4) receptor, Primary Action:Antagonist, Brief Description:Potent, selective CysLT1 (LTD4) leukotriene receptor antagonist (IC50 = 6.4 nM). Inhibits LTD4-induced bronchoconstriction in guinea pigs when administered intravenously, orally or by aerosol., FDA-Approved active ingredients:NA, Research Area:Immunology]	Cinalukast	https://pubchem.ncbi.nlm.nih.gov/compound/71350
tocris_screenplus	TocrisSP-2079	N07	NPSCDD0001292	NC(Cn1ccc(=O)n(Cc2ccccc2C(=O)O)c1=O)C(=O)O	11674376	[CHEMBL372631]	[Target Class:Ion Channels, Primary Target:Kainate Receptors, Primary Action:Antagonist, Brief Description:Potent and selective kainate antagonist; active enantiomer of UBP 296 (Cat. No. 2078), FDA-Approved active ingredients:NO]	UBP 302	https://pubchem.ncbi.nlm.nih.gov/compound/11674376
tocris_screenplus	TocrisSP-2086	N09	NPSCDD0001292	c1ccc(-c2n[nH]c3c2oc2ccccc23)cc1	3385203	[CHEMBL406375]	[Target Class:Enzyme-Linked Receptors, Primary Target:Other RTKs, Primary Action:Inhibitor, Brief Description:Class III receptor tyrosine kinase (RTK) inhibitor, FDA-Approved active ingredients:NO]	GTP 14564	https://pubchem.ncbi.nlm.nih.gov/compound/3385203
tocris_screenplus	TocrisSP-2089	N11	NPSCDD0001292	Cl.O=C1Nc2ccccc2C2(CCN(CCc3ccc(C(F)(F)F)cc3)CC2)O1	16759153	[CHEMBL1317124,CHEMBL1593104]	[Target Class:7-TM Receptors, Primary Target:Chemokine CC Receptors, Primary Action:Antagonist, Brief Description:CCR2b chemokine receptor antagonist, FDA-Approved active ingredients:NO]	RS 102895 hydrochloride	https://pubchem.ncbi.nlm.nih.gov/compound/16759153
tocris_screenplus	TocrisSP-2095	N13	NPSCDD0001292	C1CCC(NC(=NC23CC4CC(CC(C4)C2)C3)N2CCOCC2)CC1.Cl	64392	[CHEMBL541543,CHEMBL333121]	[Target Class:Ion Channels, Primary Target:Inward Rectifier Potassium (Kir) Channels, Primary Action:Blocker, Brief Description:Vascular Kir6 (KATP) channel blocker, FDA-Approved active ingredients:NO]	PNU 37883 hydrochloride	https://pubchem.ncbi.nlm.nih.gov/compound/64392
tocris_screenplus	TocrisSP-2096	N15	NPSCDD0001292	CN1C2CCC1CC(OC(=O)N1Cc3ccccc3NC1=O)C2.Cl	45073424		[Target Class:7-TM Receptors, Primary Target:M3 Receptors, Primary Action:Antagonist, Brief Description:M3 receptor antagonist, FDA-Approved active ingredients:NO]	DAU 5884 hydrochloride	https://pubchem.ncbi.nlm.nih.gov/compound/45073424
tocris_screenplus	TocrisSP-2098	N17	NPSCDD0001292	O=C1C(=O)N(Cc2ccc(Cl)c(Cl)c2)c2ccccc21	1901244	[CHEMBL375126]	[Target Class:Enzymes, Primary Target:Caspases, Primary Action:Other, Brief Description:Promotes apoptosome formation and activates caspase-9/caspase-3 pathway. Selectively induces tumor cell apoptosis, FDA-Approved active ingredients:NO]	Apoptosis Activator 2	https://pubchem.ncbi.nlm.nih.gov/compound/1901244
tocris_screenplus	TocrisSP-2143	N19	NPSCDD0001292	O=C(NN=Cc1ccccc1O)c1ccccc1O	76707		[Target Class:Ion Channels, Primary Target:GABAA Receptors, Primary Action:Antagonist, Brief Description:Potent GABAA antagonist; beta1-subunit selective, FDA-Approved active ingredients:NO]	SCS	https://pubchem.ncbi.nlm.nih.gov/compound/76707
tocris_screenplus	TocrisSP-2150	N21	NPSCDD0001292	O=C(O)c1c(Sc2ccccc2)c2cc(Cl)ccc2n1Cc1ccc(Cl)cc1	9954280	[CHEMBL370152]	[Target Class:Nuclear Receptors, Primary Target:PPARÎ³, Primary Action:Agonist, Brief Description:Potent, selective PPARgamma partial agonist, FDA-Approved active ingredients:NO]	nTZDpa	https://pubchem.ncbi.nlm.nih.gov/compound/9954280
tocris_screenplus	TocrisSP-2160	P03	NPSCDD0001292	Cl.Cl.OC(CN1CCNCC1)Cn1c2ccc(Br)cc2c2cc(Br)ccc21	2729026	[CHEMBL1402326,CHEMBL343732]	[Target Class:Cell Biology, Primary Target:Bcl-2 Family, Primary Action:Inhibitor, Brief Description:Allosteric inhibitor of Bax channel activation, FDA-Approved active ingredients:NO]	Bax channel blocker	https://pubchem.ncbi.nlm.nih.gov/compound/2729026
tocris_screenplus	TocrisSP-2161	P05	NPSCDD0001292	CCN(CC)CCCC(C)Nc1nc(C)cc(Nc2ccc3nc(C)cc(N)c3c2)n1.Cl.Cl.Cl	16759159	[CHEMBL1535331,CHEMBL257119]	[Target Class:Enzymes, Primary Target:Rho GTPases, Primary Action:Inhibitor, Brief Description:Selective inhibitor of Rac1-GEF interaction; antioncogenic, FDA-Approved active ingredients:NO]	NSC 23766	https://pubchem.ncbi.nlm.nih.gov/compound/16759159
tocris_screenplus	TocrisSP-2162	P07	NPSCDD0001292	O=C1C=CC(=O)C2=C1C1c3ccccc3C2c2ccccc21	230748	[CHEMBL1474701]	[Target Class:Enzymes, Primary Target:Protein Ser/Thr Phosphatases, Primary Action:Inhibitor, Brief Description:Inhibitor of calcineurin-substrate association, FDA-Approved active ingredients:NO]	INCA-6	https://pubchem.ncbi.nlm.nih.gov/compound/230748
tocris_screenplus	TocrisSP-2172	P09	NPSCDD0001292	C=CCNC(=O)c1cc([N+](=O)[O-])cc2c(=O)[nH]c(Nc3ccc(Cl)c(Cl)c3)nc12	135665263	[CHEMBL586058]	[Target Class:Enzymes, Primary Target:Caspase-3, Primary Action:Inhibitor, Brief Description:Selective non-peptide inhibitor of caspase-3 (Ki = 247 nM); displays > 40-fold selectivity over caspases 1, 2, 6, 7 and 8 (Ki > 10 Î¼M). Completely blocks staurosporine-induced intracellular DEVDase activity in SH-SY5Y cells (IC50 = 14.9 Î¼M)., FDA-Approved active ingredients:NA, Research Area:Cancer]	AZ 10417808	https://pubchem.ncbi.nlm.nih.gov/compound/135665263
tocris_screenplus	TocrisSP-2176	P11	NPSCDD0001292	CC1(C)C(=O)N=C2C1=C(O)C(=O)c1ccccc12	6604934	[CHEMBL580421]	[Target Class:Enzymes, Primary Target:Protein Tyrosine Phosphatases, Primary Action:Inhibitor, Brief Description:Non-competitive protein tyrosine phosphatase inhibitor, FDA-Approved active ingredients:NO]	BVT 948	https://pubchem.ncbi.nlm.nih.gov/compound/6604934
tocris_screenplus	TocrisSP-2183	P13	NPSCDD0001292	CCCCCS(=O)(=O)CCCCCCCCCCn1c(-c2ccc(O)cc2)c(C)c2cc(O)ccc21	9806489	[CHEMBL184074]	[Target Class:Nuclear Receptors, Primary Target:Estrogen and Related Receptors, Primary Action:Antagonist, Brief Description:Potent estrogen receptor antagonist, FDA-Approved active ingredients:NO]	ZK 164015	https://pubchem.ncbi.nlm.nih.gov/compound/9806489
tocris_screenplus	TocrisSP-2184	P15	NPSCDD0001292	CCOC(=O)C1CSC(Cc2ccc(OCc3ccc([N+](=O)[O-])cc3)cc2)N1	10222761	[CHEMBL1318259]	[Target Class:Transporters, Primary Target:Na+/Ca2+ Exchanger, Primary Action:Inhibitor, Brief Description:Selective Na+/Ca2+ exchange inhibitor (reverse mode), FDA-Approved active ingredients:NO]	SN-6	https://pubchem.ncbi.nlm.nih.gov/compound/10222761
tocris_screenplus	TocrisSP-2186	P17	NPSCDD0001292	O=C(CCCc1ccc(-c2ccccc2F)cc1)Nc1ccc(O)cc1	11382492	[CHEMBL235658]	[Target Class:Enzymes, Primary Target:p38 MAPK, Primary Action:Inhibitor, Brief Description:Selective inhibitor of p38alpha-mediated MK2a phosphorylation; also tubulin polymerization inhibitor, FDA-Approved active ingredients:NO]	CMPD-1	https://pubchem.ncbi.nlm.nih.gov/compound/11382492
tocris_screenplus	TocrisSP-2190	P19	NPSCDD0001292	O=C(O)Cn1c(C(=O)Nc2nc(-c3ccccc3Cl)cs2)cc2ccccc21	122077	[CHEMBL249973]	[Target Class:7-TM Receptors, Primary Target:CCK1 Receptors, Primary Action:Antagonist, Brief Description:Potent and selective CCK1 antagonist, FDA-Approved active ingredients:NO]	SR 27897	https://pubchem.ncbi.nlm.nih.gov/compound/122077
tocris_screenplus	TocrisSP-2194	P21	NPSCDD0001292	Cc1nc2sccn2c(=O)c1CCN1CCC(=C(c2ccccc2)c2ccc(F)cc2)CC1	3012	[CHEMBL259388]	[Target Class:Enzymes, Primary Target:Diacylglycerol Kinases, Primary Action:Inhibitor, Brief Description:Diacylglycerol kinase inhibitor; increases PKC activity, FDA-Approved active ingredients:NO]	R 59-022	https://pubchem.ncbi.nlm.nih.gov/compound/3012
tocris_screenplus	TocrisSP-2197	B04	NPSCDD0001292	CCCCCCNC(=O)Nc1ccc(S(=O)(=O)Nc2ccc(CCNCC(O)COc3ccc(O)cc3)cc2)cc1	19385000		[Target Class:7-TM Receptors, Primary Target:Adrenergic Î²3 Receptors, Primary Action:Agonist, Brief Description:Very potent and selective beta3 partial agonist, FDA-Approved active ingredients:NO]	L-755,507	https://pubchem.ncbi.nlm.nih.gov/compound/19385000
tocris_screenplus	TocrisSP-2198	B06	NPSCDD0001292	COCC(=O)OC1(CCN(C)CCCc2nc3ccccc3[nH]2)CCc2cc(F)ccc2C1C(C)C.Cl.Cl	18177380	[CHEMBL3706574]	[Target Class:Ion Channels, Primary Target:CaV3.x Channels (T-type), Primary Action:Blocker, Brief Description:CaV3.x blocker, FDA-Approved active ingredients:NO]	Mibefradil dihydrochloride	https://pubchem.ncbi.nlm.nih.gov/compound/18177380
tocris_screenplus	TocrisSP-2199	B08	NPSCDD0001292	Cl.Nc1nc(NCC2CCC(CNS(=O)(=O)c3cccc4ccccc34)CC2)nc2ccccc12	9849276	[CHEMBL582005,CHEMBL17645,CHEMBL195380]	[Target Class:7-TM Receptors, Primary Target:NPY Receptors, Primary Action:Antagonist, Brief Description:Highly selective and potent non-peptide NPY Y5 receptor antagonist, FDA-Approved active ingredients:NO]	CGP 71683 hydrochloride	https://pubchem.ncbi.nlm.nih.gov/compound/9849276
tocris_screenplus	TocrisSP-2200	B10	NPSCDD0001292	CC(C)c1ccccc1S(=O)(=O)c1cc(N)c2ncccc2c1[N+](=O)[O-]	9820766	[CHEMBL422942]	[Target Class:7-TM Receptors, Primary Target:NPY Y1 receptor, Primary Action:Antagonist, Brief Description:Potent, selective non-peptidic neuropeptide Y1 receptor antagonist (Ki = 48 nM); selective over Y2 and Y5 receptors (Ki > 10 Î¼M). Antagonizes NPY-mediated inhibition of cAMP accumulation in SK-N-MC cells (IC50 = 8.2 nM)., FDA-Approved active ingredients:NA, Research Area:Endocrinology]	PD 160170	https://pubchem.ncbi.nlm.nih.gov/compound/9820766
tocris_screenplus	TocrisSP-2208	B12	NPSCDD0001292	CCc1cc(C(C)=O)c(O)cc1OCCCCCC(C)(C)c1nnn[nH]1	122023	[CHEMBL15766]	[Target Class:7-TM Receptors, Primary Target:Leukotriene and Related Receptors, Primary Action:Antagonist, Brief Description:Selective, competitive BLT2 receptor antagonist, FDA-Approved active ingredients:NO]	LY 255283	https://pubchem.ncbi.nlm.nih.gov/compound/122023
tocris_screenplus	TocrisSP-2227	B14	NPSCDD0001292	CCCCCCCCCCC(C)(C)C(=O)Nc1c(OC)cc(OC)cc1OC	122327	[CHEMBL22373]	[Target Class:Enzymes, Primary Target:Acyl-CoA:Cholesterol Acyltransferase, Primary Action:Inhibitor, Brief Description:Selective ACAT inhibitor, FDA-Approved active ingredients:NO]	CI 976	https://pubchem.ncbi.nlm.nih.gov/compound/122327
tocris_screenplus	TocrisSP-2229	B16	NPSCDD0001292	Cc1cc(SCc2sc(-c3ccc(C(F)(F)F)c(F)c3)nc2C)ccc1OCC(=O)O	9934458	[CHEMBL38508]	[Target Class:Nuclear Receptors, Primary Target:PPARÎ´, Primary Action:Agonist, Brief Description:Highly selective, potent PPARdelta agonist, FDA-Approved active ingredients:NO]	GW 0742	https://pubchem.ncbi.nlm.nih.gov/compound/9934458
tocris_screenplus	TocrisSP-2237	B18	NPSCDD0001292	Cc1ccc([N+](=O)[O-])cc1S(=O)(=O)N(C)C	2921148	[CHEMBL484928]	[Target Class:Enzymes, Primary Target:Phosphodiesterases, Primary Action:Inhibitor, Brief Description:Selective PDE7 inhibitor, FDA-Approved active ingredients:NO]	BRL 50481	https://pubchem.ncbi.nlm.nih.gov/compound/2921148
tocris_screenplus	TocrisSP-2241	B20	NPSCDD0001292	CN(C)c1ccc(C=C2CCCN=C2c2cccnc2)cc1.Cl.Cl	57369641		[Target Class:Ion Channels, Primary Target:nAChR, Primary Action:Antagonist, Brief Description:Partial agonist at Î±7-containing neuronal nicotinic receptors and antagonist at Î±4Î²2 and other nicotinic receptors. Displays specific cognition-enhancing effects; improves long-term memory in rats., FDA-Approved active ingredients:NA, Research Area:Neuroscience]	DMAB-anabaseine dihydrochloride	https://pubchem.ncbi.nlm.nih.gov/compound/57369641
tocris_screenplus	TocrisSP-2252	B22	NPSCDD0001292	COc1cccc2c1C(=O)c1c(O)c3c(c(O)c1C2=O)CC(O)(C(=O)CO)CC3OC1CC(N)C(O)C(C)O1.Cl	21584061	[CHEMBL584759,CHEMBL263733]	[Target Class:Enzymes, Primary Target:DNA Topoisomerases, Primary Action:Inhibitor, Brief Description:Antitumor antibiotic agent. Inhibits DNA topoisomerase II, FDA-Approved active ingredients:YES]	Doxorubicin hydrochloride	https://pubchem.ncbi.nlm.nih.gov/compound/21584061
tocris_screenplus	TocrisSP-2255	D04	NPSCDD0001292	CC1(CN2CCC(n3c(=O)[nH]c4ccccc43)CC2)OCc2ccccc2-n2cccc21.O=C(O)C=CC(=O)O	3086537	[CHEMBL1474352]	[Target Class:Cell Biology, Primary Target:Calcium Binding Proteins, Primary Action:Antagonist, Brief Description:Calmodulin antagonist, FDA-Approved active ingredients:NO]	CGS 9343B	https://pubchem.ncbi.nlm.nih.gov/compound/3086537
tocris_screenplus	TocrisSP-2266	D06	NPSCDD0001292	CCN(CC)c1ccc(C=NNC(=O)c2ccc(O)cc2)cc1	644030		[Target Class:Nuclear Receptors, Primary Target:Estrogen and Related Receptors, Primary Action:Agonist, Brief Description:Agonist selective for estrogen-related receptors ERRbeta and ERRgamma, FDA-Approved active ingredients:NO]	DY131	https://pubchem.ncbi.nlm.nih.gov/compound/644030
tocris_screenplus	TocrisSP-2270	D08	NPSCDD0001292	Nc1nc2c(cnn2CCc2ccccc2)c2nc(-c3ccco3)nn12	176408	[CHEMBL17127]	[Target Class:7-TM Receptors, Primary Target:Adenosine A2A Receptors, Primary Action:Antagonist, Brief Description:Potent, highly selective A2A antagonist, FDA-Approved active ingredients:NO]	SCH 58261	https://pubchem.ncbi.nlm.nih.gov/compound/176408
tocris_screenplus	TocrisSP-2280	D10	NPSCDD0001292	Cl.O=C(c1ccc(OCCN2CCCCC2)cc1)c1c(-c2ccc(O)cc2)sc2cc(O)ccc12	54900	[CHEMBL1116,CHEMBL81]	[Target Class:Nuclear Receptors, Primary Target:Estrogen and Related Receptors, Primary Action:Modulator, Brief Description:Selective estrogen receptor modulator (SERM), FDA-Approved active ingredients:YES]	Raloxifene hydrochloride	https://pubchem.ncbi.nlm.nih.gov/compound/54900
tocris_screenplus	TocrisSP-2281	D12	NPSCDD0001292	CC1(O)C(O)C(CO)OC1n1cnc2c(NC3CCCC3)nc(Cl)nc21	44292754		[Target Class:7-TM Receptors, Primary Target:Adenosine A1 Receptors, Primary Action:Agonist, Brief Description:Very selective and potent A1 receptor agonist, FDA-Approved active ingredients:NO]	2'-MeCCPA	https://pubchem.ncbi.nlm.nih.gov/compound/44292754
tocris_screenplus	TocrisSP-2282	D14	NPSCDD0001292	COc1nc(C)nc(Cl)c1NC1=NCCN1.Cl	11231255	[CHEMBL1256287,CHEMBL19236]	[Target Class:7-TM Receptors, Primary Target:I1 and alpha2-adrenoreceptor, Primary Action:Agonist, Brief Description:Mixed I1 imidazoline receptor and Î±2-adrenergic agonist; displays 40-fold higher affinity for I1 receptors versus Î±2-adrenoceptors. Centrally acting antihypertensive agent., FDA-Approved active ingredients:NA, Research Area:Neuroscience]	Moxonidine hydrochloride	https://pubchem.ncbi.nlm.nih.gov/compound/11231255
tocris_screenplus	TocrisSP-2288	D16	NPSCDD0001292	C=C(C)C1CCC(C)=CC1c1c(OC)cc(C)cc1OC	21055524	[CHEMBL1513522]	[Target Class:7-TM Receptors, Primary Target:Other Cannabinoids, Primary Action:Other, Brief Description:Silent antagonist for putative abnormal-CBD (Cat. No. 1297) receptor, FDA-Approved active ingredients:NO]	O-1918	https://pubchem.ncbi.nlm.nih.gov/compound/21055524
tocris_screenplus	TocrisSP-2292	D18	NPSCDD0001292	CCN(CC)CCCCC1CCN(CC(=O)N2c3ccccc3C(=O)Nc3cccnc32)CC1	129989	[CHEMBL43383]	[Target Class:7-TM Receptors, Primary Target:M2 Receptors, Primary Action:Antagonist, Brief Description:High affinity and selective M2 antagonist, FDA-Approved active ingredients:NO]	AQ-RA 741	https://pubchem.ncbi.nlm.nih.gov/compound/129989
tocris_screenplus	TocrisSP-2294	D20	NPSCDD0001292	Nc1ncnc2c1ncn2C1OC(CO)CC1O	248010	[CHEMBL42814]	[Target Class:Cell Biology, Primary Target:DNA, RNA and Protein Synthesis, Primary Action:Inhibitor, Brief Description:RNA synthesis inhibitor, FDA-Approved active ingredients:NO]	Cordycepin	https://pubchem.ncbi.nlm.nih.gov/compound/248010
tocris_screenplus	TocrisSP-2301	D22	NPSCDD0001292	O=C(Nc1ccncc1)c1cc([N+](=O)[O-])ccc1Cl	2777391	[CHEMBL510698]	[Target Class:Nuclear Receptors, Primary Target:PPARÎ³, Primary Action:Antagonist, Brief Description:Highly potent and selective covalent PPARgamma antagonist, FDA-Approved active ingredients:NO]	T 0070907	https://pubchem.ncbi.nlm.nih.gov/compound/2777391
tocris_screenplus	TocrisSP-2303	F04	NPSCDD0001292	O=C(NC1CN2CCC1CC2)c1ccc(Cl)cc1	4655349		[Target Class:Ion Channels, Primary Target:Nicotinic (Î±7) Receptors, Primary Action:Agonist, Brief Description:Selective alpha7 nAChR agonist, FDA-Approved active ingredients:NO]	PNU 282987	https://pubchem.ncbi.nlm.nih.gov/compound/4655349
tocris_screenplus	TocrisSP-2310	F06	NPSCDD0001292	COc1ccc(S(=O)(=O)N2c3ccc(Cl)cc3C(O)(c3ccccc3Cl)C2C(=O)N2CCCC2C(N)=O)cc1OC	10168002		[Target Class:7-TM Receptors, Primary Target:Vasopressin Receptors, Primary Action:Antagonist, Brief Description:Selective, orally active vasopressin V1A receptor antagonist, FDA-Approved active ingredients:NO]	SR 49059	https://pubchem.ncbi.nlm.nih.gov/compound/10168002
tocris_screenplus	TocrisSP-2311	F08	NPSCDD0001292	CCCOc1ccc(Br)cc1-c1cc(-c2ccc(Cl)cc2)[nH]c1-c1ccncc1	5311276	[CHEMBL351772]	[Target Class:7-TM Receptors, Primary Target:Glucagon Receptors, Primary Action:Antagonist, Brief Description:Potent, orally active human glucagon receptor antagonist, FDA-Approved active ingredients:NO]	L-168,049	https://pubchem.ncbi.nlm.nih.gov/compound/5311276
tocris_screenplus	TocrisSP-2316	F10	NPSCDD0001292	CC(C)(C)c1ccc(C=CC(=O)Nc2ccc3c(c2)OCCO3)cc1	680501		[Target Class:Ion Channels, Primary Target:TRPV, Primary Action:Antagonist, Brief Description:Potent and selective, competitive antagonist of TRPV1, FDA-Approved active ingredients:NO]	AMG 9810	https://pubchem.ncbi.nlm.nih.gov/compound/680501
[truncated: 1,016 more rows]
